# Supplementary material for: Immobilized covalent triazine frameworks films as effective photocatalysts for hydrogen evolution reaction
Source: Nat Commun. 2021 Nov 15;12:6596. doi: 10.1038/s41467-021-26817-4 (PMC8593010; doi:10.1038/s41467-021-26817-4)
Supplement: Supplementary file 5 — Source Data [file 41467_2021_26817_MOESM5_ESM.xlsx]

## Sheet: fig2g
Figure 2g	The AFM shown in figure 1g
	x（m）	y（m）
	0	2.5844e-09
	6.18843e-10	2.5844e-09
	1.23769e-09	2.58439e-09
	1.85653e-09	2.58438e-09
	2.47537e-09	2.58437e-09
	3.09422e-09	2.58436e-09
	3.71306e-09	2.58434e-09
	4.3319e-09	2.58432e-09
	4.95074e-09	2.5843e-09
	5.56959e-09	2.58426e-09
	6.18843e-09	2.58422e-09
	6.80727e-09	2.58418e-09
	7.42612e-09	2.58412e-09
	8.04496e-09	2.58405e-09
	8.6638e-09	2.58397e-09
	9.28265e-09	2.58387e-09
	9.90149e-09	2.58375e-09
	1.05203e-08	2.58362e-09
	1.11392e-08	2.58346e-09
	1.1758e-08	2.58328e-09
	1.23769e-08	2.58306e-09
	1.29957e-08	2.58281e-09
	1.36145e-08	2.58253e-09
	1.42334e-08	2.5822e-09
	1.48522e-08	2.58182e-09
	1.54711e-08	2.58138e-09
	1.60899e-08	2.58089e-09
	1.67088e-08	2.58033e-09
	1.73276e-08	2.57969e-09
	1.79464e-08	2.57897e-09
	1.85653e-08	2.57815e-09
	1.91841e-08	2.57723e-09
	1.9803e-08	2.5762e-09
	2.04218e-08	2.57504e-09
	2.10407e-08	2.57375e-09
	2.16595e-08	2.57231e-09
	2.22783e-08	2.57071e-09
	2.28972e-08	2.56894e-09
	2.3516e-08	2.56699e-09
	2.41349e-08	2.56484e-09
	2.47537e-08	2.56249e-09
	2.53726e-08	2.55993e-09
	2.59914e-08	2.55715e-09
	2.66103e-08	2.55415e-09
	2.72291e-08	2.55091e-09
	2.78479e-08	2.54745e-09
	2.84668e-08	2.54376e-09
	2.90856e-08	2.53986e-09
	2.97045e-08	2.53575e-09
	3.03233e-08	2.53145e-09
	3.09422e-08	2.52698e-09
	3.1561e-08	2.52237e-09
	3.21798e-08	2.51763e-09
	3.27987e-08	2.51281e-09
	3.34175e-08	2.50793e-09
	3.40364e-08	2.50303e-09
	3.46552e-08	2.49814e-09
	3.52741e-08	2.49329e-09
	3.58929e-08	2.48853e-09
	3.65117e-08	2.48388e-09
	3.71306e-08	2.47937e-09
	3.77494e-08	2.47502e-09
	3.83683e-08	2.47085e-09
	3.89871e-08	2.46689e-09
	3.9606e-08	2.46314e-09
	4.02248e-08	2.45962e-09
	4.08436e-08	2.45632e-09
	4.14625e-08	2.45325e-09
	4.20813e-08	2.4504e-09
	4.27002e-08	2.44778e-09
	4.3319e-08	2.44537e-09
	4.39379e-08	2.44317e-09
	4.45567e-08	2.44116e-09
	4.51755e-08	2.43934e-09
	4.57944e-08	2.4377e-09
	4.64132e-08	2.43622e-09
	4.70321e-08	2.43488e-09
	4.76509e-08	2.43369e-09
	4.82698e-08	2.43262e-09
	4.88886e-08	2.43167e-09
	4.95074e-08	2.43083e-09
	5.01263e-08	2.43008e-09
	5.07451e-08	2.42942e-09
	5.1364e-08	2.42883e-09
	5.19828e-08	2.42832e-09
	5.26017e-08	2.42787e-09
	5.32205e-08	2.42748e-09
	5.38393e-08	2.42713e-09
	5.44582e-08	2.42684e-09
	5.5077e-08	2.42658e-09
	5.56959e-08	2.42635e-09
	5.63147e-08	2.42616e-09
	5.69336e-08	2.42599e-09
	5.75524e-08	2.42585e-09
	5.81712e-08	2.42573e-09
	5.87901e-08	2.42563e-09
	5.94089e-08	2.42554e-09
	6.00278e-08	2.42547e-09
	6.06466e-08	2.42541e-09
	6.12655e-08	2.42536e-09
	6.18843e-08	2.42532e-09
	6.25031e-08	2.42528e-09
	6.3122e-08	2.42525e-09
	6.37408e-08	2.42523e-09
	6.43597e-08	2.42521e-09
	6.49785e-08	2.4252e-09
	6.55974e-08	2.42519e-09
	6.62162e-08	2.42518e-09
	6.6835e-08	2.42517e-09
	6.74539e-08	2.42517e-09
	6.80727e-08	2.42516e-09
	6.86916e-08	2.42516e-09
	6.93104e-08	2.42516e-09
	6.99293e-08	2.42516e-09
	7.05481e-08	2.42516e-09
	7.11669e-08	2.42516e-09
	7.17858e-08	2.42516e-09
	7.24046e-08	2.42515e-09
	7.30235e-08	2.42515e-09
	7.36423e-08	2.42515e-09
	7.42612e-08	2.42515e-09
	7.488e-08	2.42515e-09
	7.54988e-08	2.42515e-09
	7.61177e-08	2.42515e-09
	7.67365e-08	2.42515e-09
	7.73554e-08	2.42515e-09
	7.79742e-08	2.42515e-09
	7.85931e-08	2.42515e-09
	7.92119e-08	2.42515e-09
	7.98307e-08	2.42515e-09
	8.04496e-08	2.42515e-09
	8.10684e-08	2.42516e-09
	8.16873e-08	2.42516e-09
	8.23061e-08	2.42517e-09
	8.2925e-08	2.42518e-09
	8.35438e-08	2.42519e-09
	8.41627e-08	2.4252e-09
	8.47815e-08	2.42522e-09
	8.54003e-08	2.42523e-09
	8.60192e-08	2.42526e-09
	8.6638e-08	2.42528e-09
	8.72569e-08	2.42531e-09
	8.78757e-08	2.42535e-09
	8.84946e-08	2.42539e-09
	8.91134e-08	2.42544e-09
	8.97322e-08	2.4255e-09
	9.03511e-08	2.42556e-09
	9.09699e-08	2.42563e-09
	9.15888e-08	2.42571e-09
	9.22076e-08	2.4258e-09
	9.28265e-08	2.42591e-09
	9.34453e-08	2.42602e-09
	9.40641e-08	2.42615e-09
	9.4683e-08	2.4263e-09
	9.53018e-08	2.42646e-09
	9.59207e-08	2.42664e-09
	9.65395e-08	2.42684e-09
	9.71584e-08	2.42706e-09
	9.77772e-08	2.42731e-09
	9.8396e-08	2.42757e-09
	9.90149e-08	2.42787e-09
	9.96337e-08	2.42819e-09
	1.00253e-07	2.42854e-09
	1.00871e-07	2.42892e-09
	1.0149e-07	2.42934e-09
	1.02109e-07	2.42979e-09
	1.02728e-07	2.43027e-09
	1.03347e-07	2.43079e-09
	1.03966e-07	2.43135e-09
	1.04584e-07	2.43194e-09
	1.05203e-07	2.43257e-09
	1.05822e-07	2.43324e-09
	1.06441e-07	2.43393e-09
	1.0706e-07	2.43467e-09
	1.07679e-07	2.43542e-09
	1.08298e-07	2.43621e-09
	1.08916e-07	2.43701e-09
	1.09535e-07	2.43783e-09
	1.10154e-07	2.43866e-09
	1.10773e-07	2.43949e-09
	1.11392e-07	2.44032e-09
	1.12011e-07	2.44114e-09
	1.12629e-07	2.44194e-09
	1.13248e-07	2.44271e-09
	1.13867e-07	2.44345e-09
	1.14486e-07	2.44415e-09
	1.15105e-07	2.44481e-09
	1.15724e-07	2.44542e-09
	1.16342e-07	2.44597e-09
	1.16961e-07	2.44647e-09
	1.1758e-07	2.44691e-09
	1.18199e-07	2.44729e-09
	1.18818e-07	2.44761e-09
	1.19437e-07	2.44788e-09
	1.20056e-07	2.44809e-09
	1.20674e-07	2.44824e-09
	1.21293e-07	2.44834e-09
	1.21912e-07	2.4484e-09
	1.22531e-07	2.44841e-09
	1.2315e-07	2.44838e-09
	1.23769e-07	2.44831e-09
	1.24387e-07	2.44821e-09
	1.25006e-07	2.44807e-09
	1.25625e-07	2.44792e-09
	1.26244e-07	2.44773e-09
	1.26863e-07	2.44753e-09
	1.27482e-07	2.44731e-09
	1.28101e-07	2.44708e-09
	1.28719e-07	2.44683e-09
	1.29338e-07	2.44657e-09
	1.29957e-07	2.44631e-09
	1.30576e-07	2.44604e-09
	1.31195e-07	2.44576e-09
	1.31814e-07	2.44548e-09
	1.32432e-07	2.44519e-09
	1.33051e-07	2.44491e-09
	1.3367e-07	2.44462e-09
	1.34289e-07	2.44433e-09
	1.34908e-07	2.44405e-09
	1.35527e-07	2.44376e-09
	1.36145e-07	2.44348e-09
	1.36764e-07	2.44319e-09
	1.37383e-07	2.44291e-09
	1.38002e-07	2.44263e-09
	1.38621e-07	2.44235e-09
	1.3924e-07	2.44207e-09
	1.39859e-07	2.44179e-09
	1.40477e-07	2.44152e-09
	1.41096e-07	2.44124e-09
	1.41715e-07	2.44097e-09
	1.42334e-07	2.4407e-09
	1.42953e-07	2.44042e-09
	1.43572e-07	2.44015e-09
	1.4419e-07	2.43987e-09
	1.44809e-07	2.4396e-09
	1.45428e-07	2.43932e-09
	1.46047e-07	2.43904e-09
	1.46666e-07	2.43876e-09
	1.47285e-07	2.43848e-09
	1.47903e-07	2.4382e-09
	1.48522e-07	2.43791e-09
	1.49141e-07	2.43762e-09
	1.4976e-07	2.43732e-09
	1.50379e-07	2.43702e-09
	1.50998e-07	2.43671e-09
	1.51617e-07	2.4364e-09
	1.52235e-07	2.43609e-09
	1.52854e-07	2.43577e-09
	1.53473e-07	2.43544e-09
	1.54092e-07	2.43511e-09
	1.54711e-07	2.43477e-09
	1.5533e-07	2.43443e-09
	1.55948e-07	2.43409e-09
	1.56567e-07	2.43373e-09
	1.57186e-07	2.43338e-09
	1.57805e-07	2.43302e-09
	1.58424e-07	2.43266e-09
	1.59043e-07	2.43229e-09
	1.59662e-07	2.43193e-09
	1.6028e-07	2.43157e-09
	1.60899e-07	2.43121e-09
	1.61518e-07	2.43086e-09
	1.62137e-07	2.43051e-09
	1.62756e-07	2.43018e-09
	1.63375e-07	2.42986e-09
	1.63993e-07	2.42956e-09
	1.64612e-07	2.42928e-09
	1.65231e-07	2.42903e-09
	1.6585e-07	2.42881e-09
	1.66469e-07	2.42862e-09
	1.67088e-07	2.42849e-09
	1.67706e-07	2.4284e-09
	1.68325e-07	2.42838e-09
	1.68944e-07	2.42843e-09
	1.69563e-07	2.42856e-09
	1.70182e-07	2.42878e-09
	1.70801e-07	2.42911e-09
	1.7142e-07	2.42956e-09
	1.72038e-07	2.43014e-09
	1.72657e-07	2.43088e-09
	1.73276e-07	2.43178e-09
	1.73895e-07	2.43287e-09
	1.74514e-07	2.43417e-09
	1.75133e-07	2.4357e-09
	1.75751e-07	2.43749e-09
	1.7637e-07	2.43957e-09
	1.76989e-07	2.44195e-09
	1.77608e-07	2.44467e-09
	1.78227e-07	2.44776e-09
	1.78846e-07	2.45125e-09
	1.79464e-07	2.45517e-09
	1.80083e-07	2.45956e-09
	1.80702e-07	2.46444e-09
	1.81321e-07	2.46984e-09
	1.8194e-07	2.47579e-09
	1.82559e-07	2.48232e-09
	1.83178e-07	2.48945e-09
	1.83796e-07	2.49719e-09
	1.84415e-07	2.50556e-09
	1.85034e-07	2.51455e-09
	1.85653e-07	2.52415e-09
	1.86272e-07	2.53436e-09
	1.86891e-07	2.54513e-09
	1.87509e-07	2.55644e-09
	1.88128e-07	2.56821e-09
	1.88747e-07	2.58039e-09
	1.89366e-07	2.59289e-09
	1.89985e-07	2.60561e-09
	1.90604e-07	2.61846e-09
	1.91222e-07	2.63132e-09
	1.91841e-07	2.64406e-09
	1.9246e-07	2.65657e-09
	1.93079e-07	2.66872e-09
	1.93698e-07	2.68039e-09
	1.94317e-07	2.69147e-09
	1.94936e-07	2.70187e-09
	1.95554e-07	2.71148e-09
	1.96173e-07	2.72024e-09
	1.96792e-07	2.72809e-09
	1.97411e-07	2.73498e-09
	1.9803e-07	2.74088e-09
	1.98649e-07	2.7458e-09
	1.99267e-07	2.74972e-09
	1.99886e-07	2.75267e-09
	2.00505e-07	2.75467e-09
	2.01124e-07	2.75577e-09
	2.01743e-07	2.75601e-09
	2.02362e-07	2.75544e-09
	2.02981e-07	2.75411e-09
	2.03599e-07	2.75208e-09
	2.04218e-07	2.74941e-09
	2.04837e-07	2.74616e-09
	2.05456e-07	2.74238e-09
	2.06075e-07	2.73812e-09
	2.06694e-07	2.73344e-09
	2.07312e-07	2.72838e-09
	2.07931e-07	2.723e-09
	2.0855e-07	2.71732e-09
	2.09169e-07	2.7114e-09
	2.09788e-07	2.70526e-09
	2.10407e-07	2.69895e-09
	2.11025e-07	2.69248e-09
	2.11644e-07	2.68588e-09
	2.12263e-07	2.67918e-09
	2.12882e-07	2.6724e-09
	2.13501e-07	2.66556e-09
	2.1412e-07	2.65868e-09
	2.14739e-07	2.65177e-09
	2.15357e-07	2.64484e-09
	2.15976e-07	2.6379e-09
	2.16595e-07	2.63098e-09
	2.17214e-07	2.62407e-09
	2.17833e-07	2.61718e-09
	2.18452e-07	2.61032e-09
	2.1907e-07	2.6035e-09
	2.19689e-07	2.59672e-09
	2.20308e-07	2.58999e-09
	2.20927e-07	2.58331e-09
	2.21546e-07	2.57668e-09
	2.22165e-07	2.57011e-09
	2.22783e-07	2.5636e-09
	2.23402e-07	2.55715e-09
	2.24021e-07	2.55076e-09
	2.2464e-07	2.54443e-09
	2.25259e-07	2.53817e-09
	2.25878e-07	2.53198e-09
	2.26497e-07	2.52585e-09
	2.27115e-07	2.51979e-09
	2.27734e-07	2.5138e-09
	2.28353e-07	2.50787e-09
	2.28972e-07	2.50201e-09
	2.29591e-07	2.49622e-09
	2.3021e-07	2.49049e-09
	2.30828e-07	2.48483e-09
	2.31447e-07	2.47924e-09
	2.32066e-07	2.47371e-09
	2.32685e-07	2.46825e-09
	2.33304e-07	2.46286e-09
	2.33923e-07	2.45753e-09
	2.34542e-07	2.45227e-09
	2.3516e-07	2.44709e-09
	2.35779e-07	2.44197e-09
	2.36398e-07	2.43692e-09
	2.37017e-07	2.43194e-09
	2.37636e-07	2.42705e-09
	2.38255e-07	2.42223e-09
	2.38873e-07	2.41749e-09
	2.39492e-07	2.41284e-09
	2.40111e-07	2.40828e-09
	2.4073e-07	2.40382e-09
	2.41349e-07	2.39946e-09
	2.41968e-07	2.39522e-09
	2.42586e-07	2.39111e-09
	2.43205e-07	2.38713e-09
	2.43824e-07	2.38331e-09
	2.44443e-07	2.37964e-09
	2.45062e-07	2.37617e-09
	2.45681e-07	2.37289e-09
	2.463e-07	2.36985e-09
	2.46918e-07	2.36706e-09
	2.47537e-07	2.36456e-09
	2.48156e-07	2.36237e-09
	2.48775e-07	2.36054e-09
	2.49394e-07	2.35912e-09
	2.50013e-07	2.35814e-09
	2.50631e-07	2.35767e-09
	2.5125e-07	2.35776e-09
	2.51869e-07	2.35849e-09
	2.52488e-07	2.35992e-09
	2.53107e-07	2.36215e-09
	2.53726e-07	2.36526e-09
	2.54344e-07	2.36937e-09
	2.54963e-07	2.37457e-09
	2.55582e-07	2.38099e-09
	2.56201e-07	2.38877e-09
	2.5682e-07	2.39805e-09
	2.57439e-07	2.40899e-09
	2.58058e-07	2.42176e-09
	2.58676e-07	2.43652e-09
	2.59295e-07	2.45347e-09
	2.59914e-07	2.47281e-09
	2.60533e-07	2.49473e-09
	2.61152e-07	2.51945e-09
	2.61771e-07	2.54717e-09
	2.62389e-07	2.57808e-09
	2.63008e-07	2.6124e-09
	2.63627e-07	2.65029e-09
	2.64246e-07	2.69192e-09
	2.64865e-07	2.73743e-09
	2.65484e-07	2.78689e-09
	2.66103e-07	2.84038e-09
	2.66721e-07	2.89789e-09
	2.6734e-07	2.95937e-09
	2.67959e-07	3.02468e-09
	2.68578e-07	3.09365e-09
	2.69197e-07	3.16601e-09
	2.69816e-07	3.24141e-09
	2.70434e-07	3.31946e-09
	2.71053e-07	3.3997e-09
	2.71672e-07	3.48159e-09
	2.72291e-07	3.56458e-09
	2.7291e-07	3.64807e-09
	2.73529e-07	3.73146e-09
	2.74147e-07	3.81416e-09
	2.74766e-07	3.89559e-09
	2.75385e-07	3.97521e-09
	2.76004e-07	4.05252e-09
	2.76623e-07	4.1271e-09
	2.77242e-07	4.19857e-09
	2.77861e-07	4.26663e-09
	2.78479e-07	4.33107e-09
	2.79098e-07	4.39173e-09
	2.79717e-07	4.44851e-09
	2.80336e-07	4.5014e-09
	2.80955e-07	4.55041e-09
	2.81574e-07	4.59563e-09
	2.82192e-07	4.63717e-09
	2.82811e-07	4.67516e-09
	2.8343e-07	4.70977e-09
	2.84049e-07	4.7412e-09
	2.84668e-07	4.76963e-09
	2.85287e-07	4.79526e-09
	2.85905e-07	4.81831e-09
	2.86524e-07	4.83896e-09
	2.87143e-07	4.85741e-09
	2.87762e-07	4.87385e-09
	2.88381e-07	4.88846e-09
	2.89e-07	4.90141e-09
	2.89619e-07	4.91285e-09
	2.90237e-07	4.92294e-09
	2.90856e-07	4.93181e-09
	2.91475e-07	4.93959e-09
	2.92094e-07	4.94639e-09
	2.92713e-07	4.95232e-09
	2.93332e-07	4.95748e-09
	2.9395e-07	4.96195e-09
	2.94569e-07	4.96581e-09
	2.95188e-07	4.96914e-09
	2.95807e-07	4.97199e-09
	2.96426e-07	4.97443e-09
	2.97045e-07	4.97651e-09
	2.97663e-07	4.97827e-09
	2.98282e-07	4.97975e-09
	2.98901e-07	4.981e-09
	2.9952e-07	4.98204e-09
	3.00139e-07	4.9829e-09
	3.00758e-07	4.98361e-09
	3.01377e-07	4.98418e-09
	3.01995e-07	4.98465e-09
	3.02614e-07	4.98503e-09
	3.03233e-07	4.98533e-09
	3.03852e-07	4.98556e-09
	3.04471e-07	4.98574e-09
	3.0509e-07	4.98588e-09
	3.05708e-07	4.98598e-09
	3.06327e-07	4.98605e-09
	3.06946e-07	4.9861e-09
	3.07565e-07	4.98613e-09
	3.08184e-07	4.98616e-09
	3.08803e-07	4.98617e-09
	3.09422e-07	4.98617e-09
	3.1004e-07	4.98618e-09
	3.10659e-07	4.98617e-09
	3.11278e-07	4.98617e-09
	3.11897e-07	4.98617e-09
	3.12516e-07	4.98617e-09
	3.13135e-07	4.98616e-09
	3.13753e-07	4.98616e-09
	3.14372e-07	4.98616e-09
	3.14991e-07	4.98615e-09
	3.1561e-07	4.98615e-09
	3.16229e-07	4.98614e-09
	3.16848e-07	4.98613e-09
	3.17466e-07	4.98611e-09
	3.18085e-07	4.98609e-09
	3.18704e-07	4.98606e-09
	3.19323e-07	4.98602e-09
	3.19942e-07	4.98597e-09
	3.20561e-07	4.98591e-09
	3.2118e-07	4.98584e-09
	3.21798e-07	4.98575e-09
	3.22417e-07	4.98564e-09
	3.23036e-07	4.98552e-09
	3.23655e-07	4.98537e-09
	3.24274e-07	4.9852e-09
	3.24893e-07	4.98501e-09
	3.25511e-07	4.98479e-09
	3.2613e-07	4.98454e-09
	3.26749e-07	4.98426e-09
	3.27368e-07	4.98394e-09
	3.27987e-07	4.98359e-09
	3.28606e-07	4.98319e-09
	3.29224e-07	4.98276e-09
	3.29843e-07	4.98227e-09
	3.30462e-07	4.98173e-09
	3.31081e-07	4.98114e-09
	3.317e-07	4.98049e-09
	3.32319e-07	4.97977e-09
	3.32938e-07	4.97898e-09
	3.33556e-07	4.97812e-09
	3.34175e-07	4.97718e-09
	3.34794e-07	4.97615e-09
	3.35413e-07	4.97503e-09
	3.36032e-07	4.97381e-09
	3.36651e-07	4.97248e-09
	3.37269e-07	4.97104e-09
	3.37888e-07	4.96947e-09
	3.38507e-07	4.96778e-09
	3.39126e-07	4.96594e-09
	3.39745e-07	4.96396e-09
	3.40364e-07	4.96183e-09
	3.40983e-07	4.95953e-09
	3.41601e-07	4.95706e-09
	3.4222e-07	4.95441e-09
	3.42839e-07	4.95159e-09
	3.43458e-07	4.94857e-09
	3.44077e-07	4.94538e-09
	3.44696e-07	4.94199e-09
	3.45314e-07	4.93841e-09
	3.45933e-07	4.93466e-09
	3.46552e-07	4.93073e-09
	3.47171e-07	4.92665e-09
	3.4779e-07	4.92241e-09
	3.48409e-07	4.91805e-09
	3.49027e-07	4.91358e-09
	3.49646e-07	4.90902e-09
	3.50265e-07	4.90441e-09
	3.50884e-07	4.89977e-09
	3.51503e-07	4.89514e-09
	3.52122e-07	4.89054e-09
	3.52741e-07	4.88601e-09
	3.53359e-07	4.88157e-09
	3.53978e-07	4.87725e-09
	3.54597e-07	4.87309e-09
	3.55216e-07	4.86909e-09
	3.55835e-07	4.86528e-09
	3.56454e-07	4.86168e-09
	3.57072e-07	4.85829e-09
	3.57691e-07	4.85512e-09
	3.5831e-07	4.85218e-09
	3.58929e-07	4.84947e-09
	3.59548e-07	4.84697e-09
	3.60167e-07	4.84469e-09
	3.60785e-07	4.84262e-09
	3.61404e-07	4.84075e-09
	3.62023e-07	4.83906e-09
	3.62642e-07	4.83755e-09
	3.63261e-07	4.8362e-09
	3.6388e-07	4.83501e-09
	3.64499e-07	4.83395e-09
	3.65117e-07	4.83301e-09
	3.65736e-07	4.83219e-09
	3.66355e-07	4.83147e-09
	3.66974e-07	4.83084e-09
	3.67593e-07	4.8303e-09
	3.68212e-07	4.82983e-09
	3.6883e-07	4.82942e-09
	3.69449e-07	4.82908e-09
	3.70068e-07	4.82878e-09
	3.70687e-07	4.82852e-09
	3.71306e-07	4.82831e-09
	3.71925e-07	4.82813e-09
	3.72544e-07	4.82797e-09
	3.73162e-07	4.82785e-09
	3.73781e-07	4.82774e-09
	3.744e-07	4.82765e-09
	3.75019e-07	4.82758e-09
	3.75638e-07	4.82752e-09
	3.76257e-07	4.82747e-09
	3.76875e-07	4.82743e-09
	3.77494e-07	4.8274e-09
	3.78113e-07	4.82738e-09
	3.78732e-07	4.82736e-09
	3.79351e-07	4.82735e-09
	3.7997e-07	4.82734e-09
	3.80588e-07	4.82733e-09
	3.81207e-07	4.82732e-09
	3.81826e-07	4.82732e-09
	3.82445e-07	4.82732e-09
	3.83064e-07	4.82732e-09
	3.83683e-07	4.82731e-09
	3.84302e-07	4.82731e-09
	3.8492e-07	4.82731e-09
	3.85539e-07	4.82731e-09
	3.86158e-07	4.82731e-09
	3.86777e-07	4.82731e-09
	3.87396e-07	4.82731e-09
	3.88015e-07	4.82731e-09
	3.88633e-07	4.82731e-09
	3.89252e-07	4.82731e-09
	3.89871e-07	4.82731e-09
	3.9049e-07	4.82731e-09
	3.91109e-07	4.82731e-09
	3.91728e-07	4.82731e-09
	3.92346e-07	4.82731e-09
	3.92965e-07	4.82731e-09
	3.93584e-07	4.82731e-09
	3.94203e-07	4.82731e-09
	3.94822e-07	4.82732e-09
	3.95441e-07	4.82732e-09
	3.9606e-07	4.82732e-09
	3.96678e-07	4.82732e-09
	3.97297e-07	4.82732e-09
	3.97916e-07	4.82732e-09
	3.98535e-07	4.82732e-09
	3.99154e-07	4.82732e-09
	3.99773e-07	4.82732e-09
	4.00391e-07	4.82731e-09
	4.0101e-07	4.82731e-09
	4.01629e-07	4.82731e-09
	4.02248e-07	4.82731e-09
	4.02867e-07	4.8273e-09
	4.03486e-07	4.8273e-09
	4.04104e-07	4.82729e-09
	4.04723e-07	4.82728e-09
	4.05342e-07	4.82727e-09
	4.05961e-07	4.82725e-09
	4.0658e-07	4.82723e-09
	4.07199e-07	4.8272e-09
	4.07818e-07	4.82717e-09
	4.08436e-07	4.82713e-09
	4.09055e-07	4.82709e-09
	4.09674e-07	4.82703e-09
	4.10293e-07	4.82696e-09
	4.10912e-07	4.82688e-09
	4.11531e-07	4.82679e-09
	4.12149e-07	4.82668e-09
	4.12768e-07	4.82655e-09
	4.13387e-07	4.8264e-09
	4.14006e-07	4.82623e-09
	4.14625e-07	4.82603e-09
	4.15244e-07	4.8258e-09
	4.15863e-07	4.82554e-09
	4.16481e-07	4.82524e-09
	4.171e-07	4.82489e-09
	4.17719e-07	4.82451e-09
	4.18338e-07	4.82407e-09
	4.18957e-07	4.82358e-09
	4.19576e-07	4.82302e-09
	4.20194e-07	4.8224e-09
	4.20813e-07	4.82172e-09
	4.21432e-07	4.82095e-09
	4.22051e-07	4.82011e-09
	4.2267e-07	4.81918e-09
	4.23289e-07	4.81816e-09
	4.23907e-07	4.81704e-09
	4.24526e-07	4.81583e-09
	4.25145e-07	4.81453e-09
	4.25764e-07	4.81312e-09
	4.26383e-07	4.81162e-09
	4.27002e-07	4.81002e-09
	4.27621e-07	4.80834e-09
	4.28239e-07	4.80656e-09
	4.28858e-07	4.80471e-09
	4.29477e-07	4.8028e-09
	4.30096e-07	4.80082e-09
	4.30715e-07	4.7988e-09
	4.31334e-07	4.79675e-09
	4.31952e-07	4.79468e-09
	4.32571e-07	4.79261e-09
	4.3319e-07	4.79056e-09
	4.33809e-07	4.78853e-09
	4.34428e-07	4.78654e-09
	4.35047e-07	4.78461e-09
	4.35665e-07	4.78274e-09
	4.36284e-07	4.78094e-09
	4.36903e-07	4.77923e-09
	4.37522e-07	4.77761e-09
	4.38141e-07	4.77608e-09
	4.3876e-07	4.77465e-09
	4.39379e-07	4.77331e-09
	4.39997e-07	4.77207e-09
	4.40616e-07	4.77092e-09
	4.41235e-07	4.76987e-09
	4.41854e-07	4.7689e-09
	4.42473e-07	4.76803e-09
	4.43092e-07	4.76723e-09
	4.4371e-07	4.7665e-09
	4.44329e-07	4.76585e-09
	4.44948e-07	4.76527e-09
	4.45567e-07	4.76474e-09
	4.46186e-07	4.76427e-09
	4.46805e-07	4.76386e-09
	4.47424e-07	4.76349e-09
	4.48042e-07	4.76316e-09
	4.48661e-07	4.76287e-09
	4.4928e-07	4.76261e-09
	4.49899e-07	4.76239e-09
	4.50518e-07	4.76219e-09
	4.51137e-07	4.76202e-09
	4.51755e-07	4.76187e-09
	4.52374e-07	4.76174e-09
	4.52993e-07	4.76163e-09
	4.53612e-07	4.76153e-09
	4.54231e-07	4.76145e-09
	4.5485e-07	4.76138e-09
	4.55468e-07	4.76131e-09
	4.56087e-07	4.76126e-09
	4.56706e-07	4.76122e-09
	4.57325e-07	4.76118e-09
	4.57944e-07	4.76115e-09
	4.58563e-07	4.76112e-09
	4.59182e-07	4.76109e-09
	4.598e-07	4.76107e-09
	4.60419e-07	4.76106e-09
	4.61038e-07	4.76104e-09
	4.61657e-07	4.76103e-09
	4.62276e-07	4.76102e-09
	4.62895e-07	4.76101e-09
	4.63513e-07	4.761e-09
	4.64132e-07	4.76099e-09
	4.64751e-07	4.76099e-09
	4.6537e-07	4.76098e-09
	4.65989e-07	4.76097e-09
	4.66608e-07	4.76096e-09
	4.67226e-07	4.76096e-09
	4.67845e-07	4.76095e-09
	4.68464e-07	4.76094e-09
	4.69083e-07	4.76094e-09
	4.69702e-07	4.76093e-09
	4.70321e-07	4.76092e-09
	4.7094e-07	4.76091e-09
	4.71558e-07	4.7609e-09
	4.72177e-07	4.76089e-09
	4.72796e-07	4.76088e-09
	4.73415e-07	4.76088e-09
	4.74034e-07	4.76087e-09
	4.74653e-07	4.76086e-09
	4.75271e-07	4.76084e-09
	4.7589e-07	4.76083e-09
	4.76509e-07	4.76082e-09
	4.77128e-07	4.76081e-09
	4.77747e-07	4.7608e-09
	4.78366e-07	4.76078e-09
	4.78984e-07	4.76077e-09
	4.79603e-07	4.76075e-09
	4.80222e-07	4.76074e-09
	4.80841e-07	4.76072e-09
	4.8146e-07	4.7607e-09
	4.82079e-07	4.76068e-09
	4.82698e-07	4.76065e-09
	4.83316e-07	4.76062e-09
	4.83935e-07	4.76059e-09
	4.84554e-07	4.76056e-09
	4.85173e-07	4.76052e-09
	4.85792e-07	4.76048e-09
	4.86411e-07	4.76043e-09
	4.87029e-07	4.76038e-09
	4.87648e-07	4.76031e-09
	4.88267e-07	4.76024e-09
	4.88886e-07	4.76016e-09
	4.89505e-07	4.76007e-09
	4.90124e-07	4.75996e-09
	4.90743e-07	4.75984e-09
	4.91361e-07	4.7597e-09
	4.9198e-07	4.75955e-09
	4.92599e-07	4.75938e-09
	4.93218e-07	4.75918e-09
	4.93837e-07	4.75895e-09
	4.94456e-07	4.7587e-09
	4.95074e-07	4.75841e-09
	4.95693e-07	4.75809e-09
	4.96312e-07	4.75773e-09
	4.96931e-07	4.75733e-09
	4.9755e-07	4.75687e-09
	4.98169e-07	4.75637e-09
	4.98787e-07	4.75581e-09
	4.99406e-07	4.75519e-09
	5.00025e-07	4.7545e-09
	5.00644e-07	4.75373e-09
	5.01263e-07	4.75289e-09
	5.01882e-07	4.75198e-09
	5.02501e-07	4.75097e-09
	5.03119e-07	4.74988e-09
	5.03738e-07	4.74869e-09
	5.04357e-07	4.74741e-09
	5.04976e-07	4.74604e-09
	5.05595e-07	4.74457e-09
	5.06214e-07	4.74301e-09
	5.06832e-07	4.74136e-09
	5.07451e-07	4.73962e-09
	5.0807e-07	4.73781e-09
	5.08689e-07	4.73592e-09
	5.09308e-07	4.73398e-09
	5.09927e-07	4.73199e-09
	5.10545e-07	4.72996e-09
	5.11164e-07	4.72792e-09
	5.11783e-07	4.72586e-09
	5.12402e-07	4.72381e-09
	5.13021e-07	4.72179e-09
	5.1364e-07	4.71979e-09
	5.14259e-07	4.71785e-09
	5.14877e-07	4.71597e-09
	5.15496e-07	4.71415e-09
	5.16115e-07	4.71242e-09
	5.16734e-07	4.71076e-09
	5.17353e-07	4.7092e-09
	5.17972e-07	4.70773e-09
	5.1859e-07	4.70636e-09
	5.19209e-07	4.70508e-09
	5.19828e-07	4.7039e-09
	5.20447e-07	4.70281e-09
	5.21066e-07	4.7018e-09
	5.21685e-07	4.70088e-09
	5.22304e-07	4.70005e-09
	5.22922e-07	4.69928e-09
	5.23541e-07	4.69859e-09
	5.2416e-07	4.69797e-09
	5.24779e-07	4.69741e-09
	5.25398e-07	4.6969e-09
	5.26017e-07	4.69645e-09
	5.26635e-07	4.69604e-09
	5.27254e-07	4.69567e-09
	5.27873e-07	4.69534e-09
	5.28492e-07	4.69505e-09
	5.29111e-07	4.69479e-09
	5.2973e-07	4.69455e-09
	5.30348e-07	4.69434e-09
	5.30967e-07	4.69416e-09
	5.31586e-07	4.69399e-09
	5.32205e-07	4.69383e-09
	5.32824e-07	4.69369e-09
	5.33443e-07	4.69357e-09
	5.34062e-07	4.69345e-09
	5.3468e-07	4.69335e-09
	5.35299e-07	4.69325e-09
	5.35918e-07	4.69316e-09
	5.36537e-07	4.69308e-09
	5.37156e-07	4.693e-09
	5.37775e-07	4.69292e-09
	5.38393e-07	4.69285e-09
	5.39012e-07	4.69278e-09
	5.39631e-07	4.69272e-09
	5.4025e-07	4.69265e-09
	5.40869e-07	4.69258e-09
	5.41488e-07	4.69252e-09
	5.42106e-07	4.69246e-09
	5.42725e-07	4.69239e-09
	5.43344e-07	4.69233e-09
	5.43963e-07	4.69226e-09
	5.44582e-07	4.69219e-09
	5.45201e-07	4.69213e-09
	5.4582e-07	4.69206e-09
	5.46438e-07	4.69199e-09
	5.47057e-07	4.69192e-09
	5.47676e-07	4.69185e-09
	5.48295e-07	4.69177e-09
	5.48914e-07	4.6917e-09
	5.49533e-07	4.69162e-09
	5.50151e-07	4.69155e-09
	5.5077e-07	4.69147e-09
	5.51389e-07	4.69139e-09
	5.52008e-07	4.69131e-09
	5.52627e-07	4.69122e-09
	5.53246e-07	4.69114e-09
	5.53865e-07	4.69105e-09
	5.54483e-07	4.69096e-09
	5.55102e-07	4.69087e-09
	5.55721e-07	4.69078e-09
	5.5634e-07	4.69069e-09
	5.56959e-07	4.69059e-09
	5.57578e-07	4.6905e-09
	5.58196e-07	4.6904e-09
	5.58815e-07	4.6903e-09
	5.59434e-07	4.69019e-09
	5.60053e-07	4.69008e-09
	5.60672e-07	4.68998e-09
	5.61291e-07	4.68986e-09
	5.61909e-07	4.68975e-09
	5.62528e-07	4.68962e-09
	5.63147e-07	4.6895e-09
	5.63766e-07	4.68937e-09
	5.64385e-07	4.68923e-09
	5.65004e-07	4.68909e-09
	5.65623e-07	4.68894e-09
	5.66241e-07	4.68878e-09
	5.6686e-07	4.68861e-09
	5.67479e-07	4.68843e-09
	5.68098e-07	4.68824e-09
	5.68717e-07	4.68803e-09
	5.69336e-07	4.68781e-09
	5.69954e-07	4.68757e-09
	5.70573e-07	4.6873e-09
	5.71192e-07	4.68702e-09
	5.71811e-07	4.68671e-09
	5.7243e-07	4.68637e-09
	5.73049e-07	4.68599e-09
	5.73667e-07	4.68558e-09
	5.74286e-07	4.68513e-09
	5.74905e-07	4.68463e-09
	5.75524e-07	4.68407e-09
	5.76143e-07	4.68346e-09
	5.76762e-07	4.68279e-09
	5.77381e-07	4.68204e-09
	5.77999e-07	4.68122e-09
	5.78618e-07	4.68031e-09
	5.79237e-07	4.67931e-09
	5.79856e-07	4.6782e-09
	5.80475e-07	4.67699e-09
	5.81094e-07	4.67566e-09
	5.81712e-07	4.6742e-09
	5.82331e-07	4.67261e-09
	5.8295e-07	4.67087e-09
	5.83569e-07	4.66899e-09
	5.84188e-07	4.66696e-09
	5.84807e-07	4.66477e-09
	5.85425e-07	4.66243e-09
	5.86044e-07	4.65992e-09
	5.86663e-07	4.65727e-09
	5.87282e-07	4.65446e-09
	5.87901e-07	4.65152e-09
	5.8852e-07	4.64844e-09
	5.89139e-07	4.64525e-09
	5.89757e-07	4.64195e-09
	5.90376e-07	4.63857e-09
	5.90995e-07	4.63513e-09
	5.91614e-07	4.63164e-09
	5.92233e-07	4.62814e-09
	5.92852e-07	4.62463e-09
	5.9347e-07	4.62114e-09
	5.94089e-07	4.61769e-09
	5.94708e-07	4.6143e-09
	5.95327e-07	4.61099e-09
	5.95946e-07	4.60776e-09
	5.96565e-07	4.60464e-09
	5.97184e-07	4.60163e-09
	5.97802e-07	4.59874e-09
	5.98421e-07	4.59597e-09
	5.9904e-07	4.59333e-09
	5.99659e-07	4.59081e-09
	6.00278e-07	4.58842e-09
	6.00897e-07	4.58615e-09
	6.01515e-07	4.584e-09
	6.02134e-07	4.58197e-09
	6.02753e-07	4.58005e-09
	6.03372e-07	4.57823e-09
	6.03991e-07	4.5765e-09
	6.0461e-07	4.57487e-09
	6.05228e-07	4.57332e-09
	6.05847e-07	4.57185e-09
	6.06466e-07	4.57046e-09
	6.07085e-07	4.56913e-09
	6.07704e-07	4.56786e-09
	6.08323e-07	4.56665e-09
	6.08942e-07	4.56549e-09
	6.0956e-07	4.56437e-09
	6.10179e-07	4.5633e-09
	6.10798e-07	4.56226e-09
	6.11417e-07	4.56126e-09
	6.12036e-07	4.56029e-09
	6.12655e-07	4.55935e-09
	6.13273e-07	4.55843e-09
	6.13892e-07	4.55754e-09
	6.14511e-07	4.55667e-09
	6.1513e-07	4.55582e-09
	6.15749e-07	4.55498e-09
	6.16368e-07	4.55416e-09
	6.16986e-07	4.55335e-09
	6.17605e-07	4.55256e-09
	6.18224e-07	4.55178e-09
	6.18843e-07	4.55101e-09
	6.19462e-07	4.55025e-09
	6.20081e-07	4.5495e-09
	6.207e-07	4.54876e-09
	6.21318e-07	4.54802e-09
	6.21937e-07	4.5473e-09
	6.22556e-07	4.54658e-09
	6.23175e-07	4.54587e-09
	6.23794e-07	4.54516e-09
	6.24413e-07	4.54446e-09
	6.25031e-07	4.54377e-09
	6.2565e-07	4.54309e-09
	6.26269e-07	4.54241e-09
	6.26888e-07	4.54173e-09
	6.27507e-07	4.54107e-09
	6.28126e-07	4.5404e-09
	6.28745e-07	4.53975e-09
	6.29363e-07	4.5391e-09
	6.29982e-07	4.53846e-09
	6.30601e-07	4.53782e-09
	6.3122e-07	4.53719e-09
	6.31839e-07	4.53657e-09
	6.32458e-07	4.53595e-09
	6.33076e-07	4.53534e-09
	6.33695e-07	4.53474e-09
	6.34314e-07	4.53414e-09
	6.34933e-07	4.53355e-09
	6.35552e-07	4.53297e-09
	6.36171e-07	4.53239e-09
	6.36789e-07	4.53182e-09
	6.37408e-07	4.53126e-09
	6.38027e-07	4.5307e-09
	6.38646e-07	4.53015e-09
	6.39265e-07	4.52961e-09
	6.39884e-07	4.52908e-09
	6.40503e-07	4.52855e-09
	6.41121e-07	4.52803e-09
	6.4174e-07	4.52752e-09
	6.42359e-07	4.52701e-09
	6.42978e-07	4.52651e-09
	6.43597e-07	4.52602e-09
	6.44216e-07	4.52553e-09
	6.44834e-07	4.52504e-09
	6.45453e-07	4.52456e-09
	6.46072e-07	4.52409e-09
	6.46691e-07	4.52362e-09
	6.4731e-07	4.52315e-09
	6.47929e-07	4.52268e-09
	6.48547e-07	4.52221e-09
	6.49166e-07	4.52175e-09
	6.49785e-07	4.52128e-09
	6.50404e-07	4.5208e-09
	6.51023e-07	4.52033e-09
	6.51642e-07	4.51984e-09
	6.52261e-07	4.51935e-09
	6.52879e-07	4.51884e-09
	6.53498e-07	4.51832e-09
	6.54117e-07	4.51779e-09
	6.54736e-07	4.51723e-09
	6.55355e-07	4.51665e-09
	6.55974e-07	4.51605e-09
	6.56592e-07	4.51541e-09
	6.57211e-07	4.51474e-09
	6.5783e-07	4.51403e-09
	6.58449e-07	4.51327e-09
	6.59068e-07	4.51246e-09
	6.59687e-07	4.5116e-09
	6.60306e-07	4.51068e-09
	6.60924e-07	4.50969e-09
	6.61543e-07	4.50863e-09
	6.62162e-07	4.5075e-09
	6.62781e-07	4.50629e-09
	6.634e-07	4.50499e-09
	6.64019e-07	4.50362e-09
	6.64637e-07	4.50215e-09
	6.65256e-07	4.50059e-09
	6.65875e-07	4.49895e-09
	6.66494e-07	4.49722e-09
	6.67113e-07	4.49541e-09
	6.67732e-07	4.49353e-09
	6.6835e-07	4.49157e-09
	6.68969e-07	4.48955e-09
	6.69588e-07	4.48749e-09
	6.70207e-07	4.48538e-09
	6.70826e-07	4.48325e-09
	6.71445e-07	4.48111e-09
	6.72064e-07	4.47896e-09
	6.72682e-07	4.47683e-09
	6.73301e-07	4.47473e-09
	6.7392e-07	4.47266e-09
	6.74539e-07	4.47064e-09
	6.75158e-07	4.46868e-09
	6.75777e-07	4.46678e-09
	6.76395e-07	4.46496e-09
	6.77014e-07	4.46322e-09
	6.77633e-07	4.46156e-09
	6.78252e-07	4.45999e-09
	6.78871e-07	4.4585e-09
	6.7949e-07	4.4571e-09
	6.80108e-07	4.45578e-09
	6.80727e-07	4.45455e-09
	6.81346e-07	4.4534e-09
	6.81965e-07	4.45232e-09
	6.82584e-07	4.45132e-09
	6.83203e-07	4.45038e-09
	6.83822e-07	4.44951e-09
	6.8444e-07	4.44871e-09
	6.85059e-07	4.44796e-09
	6.85678e-07	4.44726e-09
	6.86297e-07	4.44661e-09
	6.86916e-07	4.44601e-09
	6.87535e-07	4.44545e-09
	6.88153e-07	4.44493e-09
	6.88772e-07	4.44444e-09
	6.89391e-07	4.44399e-09
	6.9001e-07	4.44356e-09
	6.90629e-07	4.44316e-09
	6.91248e-07	4.44279e-09
	6.91866e-07	4.44244e-09
	6.92485e-07	4.44211e-09
	6.93104e-07	4.4418e-09
	6.93723e-07	4.4415e-09
	6.94342e-07	4.44122e-09
	6.94961e-07	4.44096e-09
	6.9558e-07	4.44071e-09
	6.96198e-07	4.44047e-09
	6.96817e-07	4.44024e-09
	6.97436e-07	4.44002e-09
	6.98055e-07	4.43981e-09
	6.98674e-07	4.43961e-09
	6.99293e-07	4.43942e-09
	6.99911e-07	4.43923e-09
	7.0053e-07	4.43905e-09
	7.01149e-07	4.43888e-09
	7.01768e-07	4.43871e-09
	7.02387e-07	4.43855e-09
	7.03006e-07	4.43839e-09
	7.03625e-07	4.43824e-09
	7.04243e-07	4.43809e-09
	7.04862e-07	4.43795e-09
	7.05481e-07	4.43781e-09
	7.061e-07	4.43768e-09
	7.06719e-07	4.43755e-09
	7.07338e-07	4.43742e-09
	7.07956e-07	4.43729e-09
	7.08575e-07	4.43717e-09
	7.09194e-07	4.43706e-09
	7.09813e-07	4.43694e-09
	7.10432e-07	4.43683e-09
	7.11051e-07	4.43672e-09
	7.11669e-07	4.43662e-09
	7.12288e-07	4.43652e-09
	7.12907e-07	4.43642e-09
	7.13526e-07	4.43632e-09
	7.14145e-07	4.43623e-09
	7.14764e-07	4.43614e-09
	7.15383e-07	4.43605e-09
	7.16001e-07	4.43597e-09
	7.1662e-07	4.43588e-09
	7.17239e-07	4.4358e-09
	7.17858e-07	4.43572e-09
	7.18477e-07	4.43564e-09
	7.19096e-07	4.43557e-09
	7.19714e-07	4.43549e-09
	7.20333e-07	4.43542e-09
	7.20952e-07	4.43535e-09
	7.21571e-07	4.43527e-09
	7.2219e-07	4.4352e-09
	7.22809e-07	4.43513e-09
	7.23427e-07	4.43505e-09
	7.24046e-07	4.43498e-09
	7.24665e-07	4.4349e-09
	7.25284e-07	4.43482e-09
	7.25903e-07	4.43473e-09
	7.26522e-07	4.43465e-09
	7.27141e-07	4.43455e-09
	7.27759e-07	4.43445e-09
	7.28378e-07	4.43433e-09
	7.28997e-07	4.43421e-09
	7.29616e-07	4.43408e-09
	7.30235e-07	4.43393e-09
	7.30854e-07	4.43377e-09
	7.31472e-07	4.43359e-09
	7.32091e-07	4.43339e-09
	7.3271e-07	4.43316e-09
	7.33329e-07	4.43291e-09
	7.33948e-07	4.43263e-09
	7.34567e-07	4.43231e-09
	7.35186e-07	4.43196e-09
	7.35804e-07	4.43157e-09
	7.36423e-07	4.43113e-09
	7.37042e-07	4.43064e-09
	7.37661e-07	4.43009e-09
	7.3828e-07	4.42948e-09
	7.38899e-07	4.42881e-09
	7.39517e-07	4.42806e-09
	7.40136e-07	4.42724e-09
	7.40755e-07	4.42634e-09
	7.41374e-07	4.42535e-09
	7.41993e-07	4.42427e-09
	7.42612e-07	4.4231e-09
	7.4323e-07	4.42183e-09
	7.43849e-07	4.42046e-09
	7.44468e-07	4.41899e-09
	7.45087e-07	4.41742e-09
	7.45706e-07	4.41577e-09
	7.46325e-07	4.41402e-09
	7.46944e-07	4.41218e-09
	7.47562e-07	4.41027e-09
	7.48181e-07	4.4083e-09
	7.488e-07	4.40627e-09
	7.49419e-07	4.40419e-09
	7.50038e-07	4.40209e-09
	7.50657e-07	4.39998e-09
	7.51275e-07	4.39786e-09
	7.51894e-07	4.39576e-09
	7.52513e-07	4.39369e-09
	7.53132e-07	4.39167e-09
	7.53751e-07	4.3897e-09
	7.5437e-07	4.38779e-09
	7.54988e-07	4.38597e-09
	7.55607e-07	4.38422e-09
	7.56226e-07	4.38257e-09
	7.56845e-07	4.38101e-09
	7.57464e-07	4.37954e-09
	7.58083e-07	4.37818e-09
	7.58702e-07	4.3769e-09
	7.5932e-07	4.37573e-09
	7.59939e-07	4.37464e-09
	7.60558e-07	4.37365e-09
	7.61177e-07	4.37274e-09
	7.61796e-07	4.3719e-09
	7.62415e-07	4.37115e-09
	7.63033e-07	4.37047e-09
	7.63652e-07	4.36985e-09
	7.64271e-07	4.36929e-09
	7.6489e-07	4.36879e-09
	7.65509e-07	4.36834e-09
	7.66128e-07	4.36794e-09
	7.66747e-07	4.36758e-09
	7.67365e-07	4.36726e-09
	7.67984e-07	4.36698e-09
	7.68603e-07	4.36672e-09
	7.69222e-07	4.3665e-09
	7.69841e-07	4.3663e-09
	7.7046e-07	4.36613e-09
	7.71078e-07	4.36597e-09
	7.71697e-07	4.36584e-09
	7.72316e-07	4.36572e-09
	7.72935e-07	4.36562e-09
	7.73554e-07	4.36553e-09
	7.74173e-07	4.36545e-09
	7.74791e-07	4.36538e-09
	7.7541e-07	4.36532e-09
	7.76029e-07	4.36527e-09
	7.76648e-07	4.36523e-09
	7.77267e-07	4.36519e-09
	7.77886e-07	4.36516e-09
	7.78505e-07	4.36513e-09
	7.79123e-07	4.36511e-09
	7.79742e-07	4.36509e-09
	7.80361e-07	4.36507e-09
	7.8098e-07	4.36506e-09
	7.81599e-07	4.36505e-09
	7.82218e-07	4.36504e-09
	7.82836e-07	4.36503e-09
	7.83455e-07	4.36503e-09
	7.84074e-07	4.36502e-09
	7.84693e-07	4.36502e-09
	7.85312e-07	4.36502e-09
	7.85931e-07	4.36501e-09
	7.86549e-07	4.36501e-09
	7.87168e-07	4.36501e-09
	7.87787e-07	4.36501e-09
	7.88406e-07	4.36501e-09
	7.89025e-07	4.36501e-09
	7.89644e-07	4.36501e-09
	7.90263e-07	4.36501e-09
	7.90881e-07	4.36501e-09
	7.915e-07	4.36501e-09
	7.92119e-07	4.36501e-09
	7.92738e-07	4.36501e-09
	7.93357e-07	4.36501e-09
	7.93976e-07	4.36501e-09
	7.94594e-07	4.36501e-09
	7.95213e-07	4.36501e-09
	7.95832e-07	4.36501e-09
	7.96451e-07	4.36501e-09
	7.9707e-07	4.36502e-09
	7.97689e-07	4.36502e-09
	7.98307e-07	4.36503e-09
	7.98926e-07	4.36504e-09
	7.99545e-07	4.36505e-09
	8.00164e-07	4.36506e-09
	8.00783e-07	4.36508e-09
	8.01402e-07	4.3651e-09
	8.02021e-07	4.36512e-09
	8.02639e-07	4.36516e-09
	8.03258e-07	4.36519e-09
	8.03877e-07	4.36524e-09
	8.04496e-07	4.36529e-09
	8.05115e-07	4.36536e-09
	8.05734e-07	4.36543e-09
	8.06352e-07	4.36552e-09
	8.06971e-07	4.36562e-09
	8.0759e-07	4.36574e-09
	8.08209e-07	4.36588e-09
	8.08828e-07	4.36605e-09
	8.09447e-07	4.36623e-09
	8.10066e-07	4.36645e-09
	8.10684e-07	4.3667e-09
	8.11303e-07	4.36698e-09
	8.11922e-07	4.36731e-09
	8.12541e-07	4.36768e-09
	8.1316e-07	4.3681e-09
	8.13779e-07	4.36857e-09
	8.14397e-07	4.36911e-09
	8.15016e-07	4.36972e-09
	8.15635e-07	4.3704e-09
	8.16254e-07	4.37117e-09
	8.16873e-07	4.37203e-09
	8.17492e-07	4.37298e-09
	8.1811e-07	4.37405e-09
	8.18729e-07	4.37523e-09
	8.19348e-07	4.37654e-09
	8.19967e-07	4.37799e-09
	8.20586e-07	4.37957e-09
	8.21205e-07	4.3813e-09
	8.21824e-07	4.38319e-09
	8.22442e-07	4.38524e-09
	8.23061e-07	4.38745e-09
	8.2368e-07	4.38983e-09
	8.24299e-07	4.39238e-09
	8.24918e-07	4.39508e-09
	8.25537e-07	4.39794e-09
	8.26155e-07	4.40095e-09
	8.26774e-07	4.40409e-09
	8.27393e-07	4.40735e-09
	8.28012e-07	4.41072e-09
	8.28631e-07	4.41416e-09
	8.2925e-07	4.41767e-09
	8.29868e-07	4.42122e-09
	8.30487e-07	4.42477e-09
	8.31106e-07	4.42831e-09
	8.31725e-07	4.43182e-09
	8.32344e-07	4.43526e-09
	8.32963e-07	4.43862e-09
	8.33582e-07	4.44187e-09
	8.342e-07	4.44501e-09
	8.34819e-07	4.44801e-09
	8.35438e-07	4.45087e-09
	8.36057e-07	4.45357e-09
	8.36676e-07	4.45611e-09
	8.37295e-07	4.45849e-09
	8.37913e-07	4.46071e-09
	8.38532e-07	4.46276e-09
	8.39151e-07	4.46466e-09
	8.3977e-07	4.4664e-09
	8.40389e-07	4.468e-09
	8.41008e-07	4.46946e-09
	8.41627e-07	4.47079e-09
	8.42245e-07	4.47199e-09
	8.42864e-07	4.47308e-09
	8.43483e-07	4.47406e-09
	8.44102e-07	4.47495e-09
	8.44721e-07	4.47574e-09
	8.4534e-07	4.47645e-09
	8.45958e-07	4.47708e-09
	8.46577e-07	4.47764e-09
	8.47196e-07	4.47815e-09
	8.47815e-07	4.47859e-09
	8.48434e-07	4.47899e-09
	8.49053e-07	4.47933e-09
	8.49671e-07	4.47964e-09
	8.5029e-07	4.47991e-09
	8.50909e-07	4.48015e-09
	8.51528e-07	4.48035e-09
	8.52147e-07	4.48053e-09
	8.52766e-07	4.48069e-09
	8.53385e-07	4.48083e-09
	8.54003e-07	4.48094e-09
	8.54622e-07	4.48105e-09
	8.55241e-07	4.48113e-09
	8.5586e-07	4.48121e-09
	8.56479e-07	4.48127e-09
	8.57098e-07	4.48132e-09
	8.57716e-07	4.48136e-09
	8.58335e-07	4.4814e-09
	8.58954e-07	4.48143e-09
	8.59573e-07	4.48145e-09
	8.60192e-07	4.48147e-09
	8.60811e-07	4.48148e-09
	8.61429e-07	4.48149e-09
	8.62048e-07	4.4815e-09
	8.62667e-07	4.4815e-09
	8.63286e-07	4.4815e-09
	8.63905e-07	4.4815e-09
	8.64524e-07	4.4815e-09
	8.65143e-07	4.4815e-09
	8.65761e-07	4.48149e-09
	8.6638e-07	4.48148e-09
	8.66999e-07	4.48148e-09
	8.67618e-07	4.48147e-09
	8.68237e-07	4.48146e-09
	8.68856e-07	4.48145e-09
	8.69474e-07	4.48144e-09
	8.70093e-07	4.48143e-09
	8.70712e-07	4.48142e-09
	8.71331e-07	4.48141e-09
	8.7195e-07	4.4814e-09
	8.72569e-07	4.48139e-09
	8.73188e-07	4.48138e-09
	8.73806e-07	4.48137e-09
	8.74425e-07	4.48135e-09
	8.75044e-07	4.48134e-09
	8.75663e-07	4.48132e-09
	8.76282e-07	4.4813e-09
	8.76901e-07	4.48127e-09
	8.77519e-07	4.48125e-09
	8.78138e-07	4.48121e-09
	8.78757e-07	4.48118e-09
	8.79376e-07	4.48113e-09
	8.79995e-07	4.48108e-09
	8.80614e-07	4.48102e-09
	8.81232e-07	4.48095e-09
	8.81851e-07	4.48087e-09
	8.8247e-07	4.48077e-09
	8.83089e-07	4.48066e-09
	8.83708e-07	4.48053e-09
	8.84327e-07	4.48038e-09
	8.84946e-07	4.4802e-09
	8.85564e-07	4.48e-09
	8.86183e-07	4.47976e-09
	8.86802e-07	4.47949e-09
	8.87421e-07	4.47917e-09
	8.8804e-07	4.47881e-09
	8.88659e-07	4.47839e-09
	8.89277e-07	4.47792e-09
	8.89896e-07	4.47737e-09
	8.90515e-07	4.47675e-09
	8.91134e-07	4.47605e-09
	8.91753e-07	4.47525e-09
	8.92372e-07	4.47434e-09
	8.9299e-07	4.47332e-09
	8.93609e-07	4.47216e-09
	8.94228e-07	4.47086e-09
	8.94847e-07	4.4694e-09
	8.95466e-07	4.46777e-09
	8.96085e-07	4.46594e-09
	8.96704e-07	4.4639e-09
	8.97322e-07	4.46164e-09
	8.97941e-07	4.45913e-09
	8.9856e-07	4.45635e-09
	8.99179e-07	4.45329e-09
	8.99798e-07	4.44993e-09
	9.00417e-07	4.44626e-09
	9.01035e-07	4.44226e-09
	9.01654e-07	4.43791e-09
	9.02273e-07	4.43321e-09
	9.02892e-07	4.42816e-09
	9.03511e-07	4.42275e-09
	9.0413e-07	4.41698e-09
	9.04748e-07	4.41088e-09
	9.05367e-07	4.40445e-09
	9.05986e-07	4.39772e-09
	9.06605e-07	4.39072e-09
	9.07224e-07	4.38348e-09
	9.07843e-07	4.37605e-09
	9.08462e-07	4.36848e-09
	9.0908e-07	4.3608e-09
	9.09699e-07	4.35308e-09
	9.10318e-07	4.34538e-09
	9.10937e-07	4.33774e-09
	9.11556e-07	4.33022e-09
	9.12175e-07	4.32287e-09
	9.12793e-07	4.31573e-09
	9.13412e-07	4.30885e-09
	9.14031e-07	4.30226e-09
	9.1465e-07	4.29598e-09
	9.15269e-07	4.29004e-09
	9.15888e-07	4.28445e-09
	9.16507e-07	4.27922e-09
	9.17125e-07	4.27435e-09
	9.17744e-07	4.26985e-09
	9.18363e-07	4.26569e-09
	9.18982e-07	4.26189e-09
	9.19601e-07	4.25841e-09
	9.2022e-07	4.25525e-09
	9.20838e-07	4.25238e-09
	9.21457e-07	4.2498e-09
	9.22076e-07	4.24747e-09
	9.22695e-07	4.24539e-09
	9.23314e-07	4.24354e-09
	9.23933e-07	4.24189e-09
	9.24551e-07	4.24042e-09
	9.2517e-07	4.23913e-09
	9.25789e-07	4.23799e-09
	9.26408e-07	4.237e-09
	9.27027e-07	4.23613e-09
	9.27646e-07	4.23537e-09
	9.28265e-07	4.23472e-09
	9.28883e-07	4.23416e-09
	9.29502e-07	4.23368e-09
	9.30121e-07	4.23328e-09
	9.3074e-07	4.23294e-09
	9.31359e-07	4.23266e-09
	9.31978e-07	4.23243e-09
	9.32596e-07	4.23224e-09
	9.33215e-07	4.23209e-09
	9.33834e-07	4.23198e-09
	9.34453e-07	4.2319e-09
	9.35072e-07	4.23185e-09
	9.35691e-07	4.23182e-09
	9.36309e-07	4.23181e-09
	9.36928e-07	4.23182e-09
	9.37547e-07	4.23184e-09
	9.38166e-07	4.23188e-09
	9.38785e-07	4.23193e-09
	9.39404e-07	4.232e-09
	9.40023e-07	4.23207e-09
	9.40641e-07	4.23215e-09
	9.4126e-07	4.23223e-09
	9.41879e-07	4.23233e-09
	9.42498e-07	4.23242e-09
	9.43117e-07	4.23253e-09
	9.43736e-07	4.23263e-09
	9.44354e-07	4.23275e-09
	9.44973e-07	4.23286e-09
	9.45592e-07	4.23298e-09
	9.46211e-07	4.2331e-09
	9.4683e-07	4.23322e-09
	9.47449e-07	4.23335e-09
	9.48068e-07	4.23348e-09
	9.48686e-07	4.23361e-09
	9.49305e-07	4.23375e-09
	9.49924e-07	4.23389e-09
	9.50543e-07	4.23403e-09
	9.51162e-07	4.23417e-09
	9.51781e-07	4.23432e-09
	9.52399e-07	4.23447e-09
	9.53018e-07	4.23462e-09
	9.53637e-07	4.23478e-09
	9.54256e-07	4.23494e-09
	9.54875e-07	4.2351e-09
	9.55494e-07	4.23527e-09
	9.56112e-07	4.23544e-09
	9.56731e-07	4.23561e-09
	9.5735e-07	4.23579e-09
	9.57969e-07	4.23597e-09
	9.58588e-07	4.23616e-09
	9.59207e-07	4.23635e-09
	9.59826e-07	4.23655e-09
	9.60444e-07	4.23675e-09
	9.61063e-07	4.23696e-09
	9.61682e-07	4.23717e-09
	9.62301e-07	4.23738e-09
	9.6292e-07	4.23761e-09
	9.63539e-07	4.23783e-09
	9.64157e-07	4.23807e-09
	9.64776e-07	4.23831e-09
	9.65395e-07	4.23855e-09
	9.66014e-07	4.23881e-09
	9.66633e-07	4.23906e-09
	9.67252e-07	4.23933e-09
	9.6787e-07	4.2396e-09
	9.68489e-07	4.23988e-09
	9.69108e-07	4.24016e-09
	9.69727e-07	4.24045e-09
	9.70346e-07	4.24075e-09
	9.70965e-07	4.24105e-09
	9.71584e-07	4.24136e-09
	9.72202e-07	4.24168e-09
	9.72821e-07	4.24201e-09
	9.7344e-07	4.24234e-09
	9.74059e-07	4.24267e-09
	9.74678e-07	4.24301e-09
	9.75297e-07	4.24336e-09
	9.75915e-07	4.24371e-09
	9.76534e-07	4.24406e-09
	9.77153e-07	4.24442e-09
	9.77772e-07	4.24478e-09
	9.78391e-07	4.24514e-09
	9.7901e-07	4.24549e-09
	9.79629e-07	4.24585e-09
	9.80247e-07	4.2462e-09
	9.80866e-07	4.24654e-09
	9.81485e-07	4.24688e-09
	9.82104e-07	4.24721e-09
	9.82723e-07	4.24752e-09
	9.83342e-07	4.24782e-09
	9.8396e-07	4.2481e-09
	9.84579e-07	4.24836e-09
	9.85198e-07	4.2486e-09
	9.85817e-07	4.24881e-09
	9.86436e-07	4.249e-09
	9.87055e-07	4.24916e-09
	9.87673e-07	4.24929e-09
	9.88292e-07	4.24938e-09
	9.88911e-07	4.24945e-09
	9.8953e-07	4.24949e-09
	9.90149e-07	4.24949e-09
	9.90768e-07	4.24946e-09
	9.91387e-07	4.24941e-09
	9.92005e-07	4.24933e-09
	9.92624e-07	4.24922e-09
	9.93243e-07	4.24909e-09
	9.93862e-07	4.24894e-09
	9.94481e-07	4.24877e-09
	9.951e-07	4.24859e-09
	9.95718e-07	4.2484e-09
	9.96337e-07	4.24819e-09
	9.96956e-07	4.24798e-09
	9.97575e-07	4.24776e-09
	9.98194e-07	4.24753e-09
	9.98813e-07	4.24731e-09
	9.99431e-07	4.24708e-09
	1.00005e-06	4.24686e-09
	1.00067e-06	4.24663e-09
	1.00129e-06	4.24641e-09
	1.00191e-06	4.24619e-09
	1.00253e-06	4.24598e-09
	1.00314e-06	4.24577e-09
	1.00376e-06	4.24556e-09
	1.00438e-06	4.24536e-09
	1.005e-06	4.24516e-09
	1.00562e-06	4.24497e-09
	1.00624e-06	4.24478e-09
	1.00686e-06	4.2446e-09
	1.00748e-06	4.24442e-09
	1.0081e-06	4.24425e-09
	1.00871e-06	4.24408e-09
	1.00933e-06	4.24391e-09
	1.00995e-06	4.24375e-09
	1.01057e-06	4.24359e-09
	1.01119e-06	4.24344e-09
	1.01181e-06	4.24328e-09
	1.01243e-06	4.24314e-09
	1.01305e-06	4.24299e-09
	1.01366e-06	4.24285e-09
	1.01428e-06	4.2427e-09
	1.0149e-06	4.24257e-09
	1.01552e-06	4.24243e-09
	1.01614e-06	4.24229e-09
	1.01676e-06	4.24216e-09
	1.01738e-06	4.24203e-09
	1.018e-06	4.2419e-09
	1.01862e-06	4.24177e-09
	1.01923e-06	4.24164e-09
	1.01985e-06	4.24151e-09
	1.02047e-06	4.24139e-09
	1.02109e-06	4.24126e-09
	1.02171e-06	4.24114e-09
	1.02233e-06	4.24102e-09
	1.02295e-06	4.2409e-09
	1.02357e-06	4.24078e-09
	1.02419e-06	4.24066e-09
	1.0248e-06	4.24054e-09
	1.02542e-06	4.24042e-09
	1.02604e-06	4.2403e-09
	1.02666e-06	4.24019e-09
	1.02728e-06	4.24007e-09
	1.0279e-06	4.23996e-09
	1.02852e-06	4.23984e-09
	1.02914e-06	4.23973e-09
	1.02975e-06	4.23962e-09
	1.03037e-06	4.23951e-09
	1.03099e-06	4.2394e-09
	1.03161e-06	4.23929e-09
	1.03223e-06	4.23918e-09
	1.03285e-06	4.23907e-09
	1.03347e-06	4.23896e-09
	1.03409e-06	4.23886e-09
	1.03471e-06	4.23876e-09
	1.03532e-06	4.23865e-09
	1.03594e-06	4.23855e-09
	1.03656e-06	4.23845e-09
	1.03718e-06	4.23836e-09
	1.0378e-06	4.23826e-09
	1.03842e-06	4.23817e-09
	1.03904e-06	4.23808e-09
	1.03966e-06	4.238e-09
	1.04028e-06	4.23792e-09
	1.04089e-06	4.23784e-09
	1.04151e-06	4.23777e-09
	1.04213e-06	4.2377e-09
	1.04275e-06	4.23764e-09
	1.04337e-06	4.23759e-09
	1.04399e-06	4.23755e-09
	1.04461e-06	4.23752e-09
	1.04523e-06	4.2375e-09
	1.04584e-06	4.23749e-09
	1.04646e-06	4.2375e-09
	1.04708e-06	4.23752e-09
	1.0477e-06	4.23756e-09
	1.04832e-06	4.23763e-09
	1.04894e-06	4.23771e-09
	1.04956e-06	4.23783e-09
	1.05018e-06	4.23798e-09
	1.0508e-06	4.23816e-09
	1.05141e-06	4.23838e-09
	1.05203e-06	4.23864e-09
	1.05265e-06	4.23895e-09
	1.05327e-06	4.23932e-09
	1.05389e-06	4.23974e-09
	1.05451e-06	4.24024e-09
	1.05513e-06	4.2408e-09
	1.05575e-06	4.24145e-09
	1.05637e-06	4.24219e-09
	1.05698e-06	4.24302e-09
	1.0576e-06	4.24395e-09
	1.05822e-06	4.245e-09
	1.05884e-06	4.24617e-09
	1.05946e-06	4.24747e-09
	1.06008e-06	4.24891e-09
	1.0607e-06	4.25048e-09
	1.06132e-06	4.25221e-09
	1.06193e-06	4.25408e-09
	1.06255e-06	4.25612e-09
	1.06317e-06	4.2583e-09
	1.06379e-06	4.26065e-09
	1.06441e-06	4.26314e-09
	1.06503e-06	4.26578e-09
	1.06565e-06	4.26855e-09
	1.06627e-06	4.27144e-09
	1.06689e-06	4.27444e-09
	1.0675e-06	4.27753e-09
	1.06812e-06	4.28069e-09
	1.06874e-06	4.2839e-09
	1.06936e-06	4.28714e-09
	1.06998e-06	4.29039e-09
	1.0706e-06	4.29362e-09
	1.07122e-06	4.29681e-09
	1.07184e-06	4.29994e-09
	1.07245e-06	4.30299e-09
	1.07307e-06	4.30595e-09
	1.07369e-06	4.30881e-09
	1.07431e-06	4.31154e-09
	1.07493e-06	4.31414e-09
	1.07555e-06	4.31661e-09
	1.07617e-06	4.31894e-09
	1.07679e-06	4.32113e-09
	1.07741e-06	4.32317e-09
	1.07802e-06	4.32508e-09
	1.07864e-06	4.32686e-09
	1.07926e-06	4.3285e-09
	1.07988e-06	4.33002e-09
	1.0805e-06	4.33142e-09
	1.08112e-06	4.33271e-09
	1.08174e-06	4.33389e-09
	1.08236e-06	4.33498e-09
	1.08298e-06	4.33597e-09
	1.08359e-06	4.33688e-09
	1.08421e-06	4.33771e-09
	1.08483e-06	4.33847e-09
	1.08545e-06	4.33917e-09
	1.08607e-06	4.33981e-09
	1.08669e-06	4.34039e-09
	1.08731e-06	4.34092e-09
	1.08793e-06	4.34141e-09
	1.08854e-06	4.34186e-09
	1.08916e-06	4.34227e-09
	1.08978e-06	4.34265e-09
	1.0904e-06	4.343e-09
	1.09102e-06	4.34332e-09
	1.09164e-06	4.34362e-09
	1.09226e-06	4.34389e-09
	1.09288e-06	4.34415e-09
	1.0935e-06	4.34439e-09
	1.09411e-06	4.34461e-09
	1.09473e-06	4.34482e-09
	1.09535e-06	4.34502e-09
	1.09597e-06	4.3452e-09
	1.09659e-06	4.34538e-09
	1.09721e-06	4.34554e-09
	1.09783e-06	4.3457e-09
	1.09845e-06	4.34585e-09
	1.09907e-06	4.34599e-09
	1.09968e-06	4.34613e-09
	1.1003e-06	4.34626e-09
	1.10092e-06	4.34638e-09
	1.10154e-06	4.3465e-09
	1.10216e-06	4.34662e-09
	1.10278e-06	4.34673e-09
	1.1034e-06	4.34684e-09
	1.10402e-06	4.34695e-09
	1.10463e-06	4.34705e-09
	1.10525e-06	4.34715e-09
	1.10587e-06	4.34725e-09
	1.10649e-06	4.34734e-09
	1.10711e-06	4.34743e-09
	1.10773e-06	4.34752e-09
	1.10835e-06	4.34761e-09
	1.10897e-06	4.3477e-09
	1.10959e-06	4.34778e-09
	1.1102e-06	4.34786e-09
	1.11082e-06	4.34794e-09
	1.11144e-06	4.34802e-09
	1.11206e-06	4.34809e-09
	1.11268e-06	4.34816e-09
	1.1133e-06	4.34823e-09
	1.11392e-06	4.3483e-09
	1.11454e-06	4.34837e-09
	1.11516e-06	4.34843e-09
	1.11577e-06	4.34849e-09
	1.11639e-06	4.34854e-09
	1.11701e-06	4.3486e-09
	1.11763e-06	4.34865e-09
	1.11825e-06	4.3487e-09
	1.11887e-06	4.34874e-09
	1.11949e-06	4.34878e-09
	1.12011e-06	4.34881e-09
	1.12072e-06	4.34884e-09
	1.12134e-06	4.34886e-09
	1.12196e-06	4.34887e-09
	1.12258e-06	4.34888e-09
	1.1232e-06	4.34888e-09
	1.12382e-06	4.34887e-09
	1.12444e-06	4.34884e-09
	1.12506e-06	4.34881e-09
	1.12568e-06	4.34877e-09
	1.12629e-06	4.34871e-09
	1.12691e-06	4.34863e-09
	1.12753e-06	4.34854e-09
	1.12815e-06	4.34843e-09
	1.12877e-06	4.34829e-09
	1.12939e-06	4.34813e-09
	1.13001e-06	4.34795e-09
	1.13063e-06	4.34773e-09
	1.13125e-06	4.34748e-09
	1.13186e-06	4.3472e-09
	1.13248e-06	4.34687e-09
	1.1331e-06	4.34651e-09
	1.13372e-06	4.34609e-09
	1.13434e-06	4.34562e-09
	1.13496e-06	4.3451e-09
	1.13558e-06	4.34451e-09
	1.1362e-06	4.34386e-09
	1.13681e-06	4.34314e-09
	1.13743e-06	4.34234e-09
	1.13805e-06	4.34146e-09
	1.13867e-06	4.3405e-09
	1.13929e-06	4.33944e-09
	1.13991e-06	4.3383e-09
	1.14053e-06	4.33706e-09
	1.14115e-06	4.33572e-09
	1.14177e-06	4.33429e-09
	1.14238e-06	4.33275e-09
	1.143e-06	4.33113e-09
	1.14362e-06	4.32941e-09
	1.14424e-06	4.32761e-09
	1.14486e-06	4.32573e-09
	1.14548e-06	4.32378e-09
	1.1461e-06	4.32177e-09
	1.14672e-06	4.31972e-09
	1.14734e-06	4.31763e-09
	1.14795e-06	4.31553e-09
	1.14857e-06	4.31342e-09
	1.14919e-06	4.31133e-09
	1.14981e-06	4.30926e-09
	1.15043e-06	4.30724e-09
	1.15105e-06	4.30527e-09
	1.15167e-06	4.30337e-09
	1.15229e-06	4.30155e-09
	1.1529e-06	4.29981e-09
	1.15352e-06	4.29817e-09
	1.15414e-06	4.29662e-09
	1.15476e-06	4.29518e-09
	1.15538e-06	4.29384e-09
	1.156e-06	4.2926e-09
	1.15662e-06	4.29146e-09
	1.15724e-06	4.29042e-09
	1.15786e-06	4.28948e-09
	1.15847e-06	4.28862e-09
	1.15909e-06	4.28786e-09
	1.15971e-06	4.28717e-09
	1.16033e-06	4.28656e-09
	1.16095e-06	4.28601e-09
	1.16157e-06	4.28553e-09
	1.16219e-06	4.28511e-09
	1.16281e-06	4.28474e-09
	1.16342e-06	4.28442e-09
	1.16404e-06	4.28414e-09
	1.16466e-06	4.2839e-09
	1.16528e-06	4.2837e-09
	1.1659e-06	4.28352e-09
	1.16652e-06	4.28337e-09
	1.16714e-06	4.28325e-09
	1.16776e-06	4.28315e-09
	1.16838e-06	4.28306e-09
	1.16899e-06	4.28299e-09
	1.16961e-06	4.28294e-09
	1.17023e-06	4.28289e-09
	1.17085e-06	4.28286e-09
	1.17147e-06	4.28283e-09
	1.17209e-06	4.28281e-09
	1.17271e-06	4.2828e-09
	1.17333e-06	4.28279e-09
	1.17395e-06	4.28279e-09
	1.17456e-06	4.28279e-09
	1.17518e-06	4.28279e-09
	1.1758e-06	4.28279e-09
	1.17642e-06	4.2828e-09
	1.17704e-06	4.2828e-09
	1.17766e-06	4.28281e-09
	1.17828e-06	4.28281e-09
	1.1789e-06	4.28282e-09
	1.17951e-06	4.28282e-09
	1.18013e-06	4.28283e-09
	1.18075e-06	4.28283e-09
	1.18137e-06	4.28284e-09
	1.18199e-06	4.28284e-09
	1.18261e-06	4.28284e-09
	1.18323e-06	4.28284e-09
	1.18385e-06	4.28285e-09
	1.18447e-06	4.28285e-09
	1.18508e-06	4.28285e-09
	1.1857e-06	4.28285e-09
	1.18632e-06	4.28285e-09
	1.18694e-06	4.28285e-09
	1.18756e-06	4.28285e-09
	1.18818e-06	4.28285e-09
	1.1888e-06	4.28286e-09
	1.18942e-06	4.28286e-09
	1.19004e-06	4.28286e-09
	1.19065e-06	4.28286e-09
	1.19127e-06	4.28286e-09
	1.19189e-06	4.28286e-09
	1.19251e-06	4.28285e-09
	1.19313e-06	4.28285e-09
	1.19375e-06	4.28285e-09
	1.19437e-06	4.28284e-09
	1.19499e-06	4.28284e-09
	1.1956e-06	4.28283e-09
	1.19622e-06	4.28281e-09
	1.19684e-06	4.28279e-09
	1.19746e-06	4.28277e-09
	1.19808e-06	4.28273e-09
	1.1987e-06	4.28269e-09
	1.19932e-06	4.28264e-09
	1.19994e-06	4.28258e-09
	1.20056e-06	4.2825e-09
	1.20117e-06	4.2824e-09
	1.20179e-06	4.28228e-09
	1.20241e-06	4.28214e-09
	1.20303e-06	4.28197e-09
	1.20365e-06	4.28177e-09
	1.20427e-06	4.28153e-09
	1.20489e-06	4.28125e-09
	1.20551e-06	4.28092e-09
	1.20613e-06	4.28053e-09
	1.20674e-06	4.28008e-09
	1.20736e-06	4.27956e-09
	1.20798e-06	4.27895e-09
	1.2086e-06	4.27826e-09
	1.20922e-06	4.27745e-09
	1.20984e-06	4.27653e-09
	1.21046e-06	4.27548e-09
	1.21108e-06	4.27428e-09
	1.21169e-06	4.27292e-09
	1.21231e-06	4.27137e-09
	1.21293e-06	4.26962e-09
	1.21355e-06	4.26765e-09
	1.21417e-06	4.26543e-09
	1.21479e-06	4.26294e-09
	1.21541e-06	4.26016e-09
	1.21603e-06	4.25706e-09
	1.21665e-06	4.25362e-09
	1.21726e-06	4.2498e-09
	1.21788e-06	4.24558e-09
	1.2185e-06	4.24095e-09
	1.21912e-06	4.23587e-09
	1.21974e-06	4.23033e-09
	1.22036e-06	4.22432e-09
	1.22098e-06	4.21781e-09
	1.2216e-06	4.2108e-09
	1.22222e-06	4.2033e-09
	1.22283e-06	4.19531e-09
	1.22345e-06	4.18685e-09
	1.22407e-06	4.17794e-09
	1.22469e-06	4.16862e-09
	1.22531e-06	4.15892e-09
	1.22593e-06	4.14891e-09
	1.22655e-06	4.13864e-09
	1.22717e-06	4.12817e-09
	1.22778e-06	4.11758e-09
	1.2284e-06	4.10694e-09
	1.22902e-06	4.09632e-09
	1.22964e-06	4.08581e-09
	1.23026e-06	4.07547e-09
	1.23088e-06	4.06537e-09
	1.2315e-06	4.05557e-09
	1.23212e-06	4.04612e-09
	1.23274e-06	4.03708e-09
	1.23335e-06	4.02847e-09
	1.23397e-06	4.02033e-09
	1.23459e-06	4.01266e-09
	1.23521e-06	4.00549e-09
	1.23583e-06	3.99882e-09
[truncated: 2,964 more rows]

## Sheet: Fig2i
Figure 2i	the 1D SAXS profiles
	0.401838	55.1916
	0.40571	54.797
	0.409582	53.7233
	0.413453	52.3389
	0.417323	49.3639
	0.421192	47.2721
	0.42506	45.2232
	0.428928	42.5778
	0.432794	40.5308
	0.43666	38.9175
	0.440525	37.8893
	0.444389	37.1674
	0.448252	36.1332
	0.452114	35.422
	0.455975	34.9207
	0.459835	34.6578
	0.463695	34.5125
	0.467553	34.081
	0.47141	33.642
	0.475267	33.4787
	0.479122	33.3363
	0.482977	32.8117
	0.48683	32.8411
	0.490683	32.6765
	0.494535	32.3626
	0.498385	32.4339
	0.502235	32.0175
	0.506083	31.9256
	0.509931	31.6758
	0.513777	31.5396
	0.517623	31.2696
	0.521467	30.6867
	0.52531	30.8889
	0.529153	30.5399
	0.532994	29.9835
	0.536834	30.3039
	0.540673	29.6056
	0.544511	29.4425
	0.548348	28.9948
	0.552184	28.8099
	0.556019	28.3851
	0.559852	27.7013
	0.563685	27.2698
	0.567516	27.1325
	0.571346	26.8414
	0.575175	26.4341
	0.579003	26.1115
	0.58283	25.4763
	0.586655	25.0379
	0.590479	24.7096
	0.594303	24.6566
	0.598125	23.737
	0.601945	23.3066
	0.605765	23.3481
	0.609583	22.7921
	0.613401	22.5133
	0.617217	22.0655
	0.621031	21.3188
	0.624845	21.4721
	0.628657	21.1245
	0.632468	21.1325
	0.636278	20.4584
	0.640086	20.2713
	0.643893	20.4622
	0.647699	19.8352
	0.651504	19.6764
	0.655307	19.7312
	0.659109	19.6586
	0.66291	19.4096
	0.666709	19.1152
	0.670507	19.1172
	0.674304	18.7543
	0.6781	18.8219
	0.681894	18.5417
	0.685686	18.5341
	0.689478	18.5866
	0.693268	18.2014
	0.697056	18.3009
	0.700844	18.0646
	0.70463	18.0423
	0.708414	18.1272
	0.712197	18.219
	0.715979	18.0417
	0.719759	18.1334
	0.723538	18.1041
	0.727316	18.3795
	0.731092	18.3414
	0.734866	18.3848
	0.738639	18.2654
	0.742411	18.2281
	0.746181	18.4083
	0.74995	18.848
	0.753718	18.9701
	0.757483	19.1016
	0.761248	19.3075
	0.765011	19.6348
	0.768772	19.4538
	0.772532	19.8433
	0.77629	20.1625
	0.780047	20.1237
	0.783803	20.2887
	0.787557	20.487
	0.791309	20.5979
	0.79506	20.4875
	0.798809	20.6845
	0.802557	20.5758
	0.806303	20.4254
	0.810047	20.5509
	0.81379	20.3906
	0.817532	20.3964
	0.821272	20.4911
	0.82501	20.269
	0.828747	20.3438
	0.832482	20.2198
	0.836215	20.1756
	0.839947	20.0979
	0.843677	20.0548
	0.847406	20.1846
	0.851133	20.2981
	0.854858	20.4329
	0.858582	20.2667
	0.862304	20.1798
	0.866025	20.0041
	0.869743	20.2182
	0.87346	20.0037
	0.877176	19.9981
	0.88089	20.0729
	0.884602	20.07
	0.888312	19.922
	0.892021	20.0726
	0.895728	19.9253
	0.899433	19.8657
	0.903137	19.8869
	0.906839	19.6041
	0.910539	19.8929
	0.914237	19.6931
	0.917934	19.6992
	0.921629	19.7184
	0.925322	19.7525
	0.929013	19.6553
	0.932703	19.5075
	0.936391	19.5504
	0.940077	19.6873
	0.943761	19.5521
	0.947444	19.663
	0.951125	19.8312
	0.954804	19.5911
	0.958481	19.6309
	0.962156	19.5925
	0.96583	19.9919
	0.969502	20.0086
	0.973172	19.9032
	0.97684	20.2734
	0.980506	20.0393
	0.984171	20.0209
	0.987833	20.0566
	0.991494	20.0354
	0.995153	20.2758
	0.99881	20.4225
	1.00247	20.294
	1.00612	20.5254
	1.00977	20.631
	1.01342	20.439
	1.01707	20.5283
	1.02071	20.6986
	1.02436	20.7657
	1.028	20.6235
	1.03164	20.7155
	1.03528	20.928
	1.03891	20.6933
	1.04255	20.9746
	1.04618	20.6979
	1.04981	20.7857
	1.05344	20.9332
	1.05707	21.0252
	1.06069	20.8935
	1.06431	20.7609
	1.06793	20.8971
	1.07155	20.5974
	1.07517	20.7259
	1.07879	20.4965
	1.0824	20.6353
	1.08601	20.5295
	1.08962	20.6698
	1.09323	20.5186
	1.09683	20.3726
	1.10043	20.3545
	1.10403	20.3466
	1.10763	20.332
	1.11123	20.3868
	1.11483	20.2959
	1.11842	20.5792
	1.12201	20.3433
	1.1256	20.4695
	1.12918	20.3214
	1.13277	20.3737
	1.13635	20.578
	1.13993	20.4924
	1.14351	20.5707
	1.14709	20.5687
	1.15066	20.8399
	1.15424	20.7157
	1.15781	20.8113
	1.16137	20.5552
	1.16494	20.7076
	1.1685	20.6526
	1.17207	20.4853
	1.17563	20.5224
	1.17918	20.4578
	1.18274	20.7311
	1.18629	20.3338
	1.18985	20.3085
	1.19339	20.2396
	1.19694	20.3577
	1.20049	20.1383
	1.20403	20.2911
	1.20757	20.1937
	1.21111	19.9889
	1.21465	20.0746
	1.21818	20.1858
	1.22171	19.8116
	1.22524	20.047
	1.22877	20.1176
	1.2323	19.8692
	1.23582	19.994
	1.23934	19.7992
	1.24286	20.0257
	1.24638	20.1418
	1.24989	20.0425
	1.25341	19.8411
	1.25692	19.923
	1.26043	19.8363
	1.26393	19.8504
	1.26744	19.909
	1.27094	19.5899
	1.27444	19.8262
	1.27793	19.7377
	1.28143	20.0367
	1.28492	19.7531
	1.28841	19.8383
	1.2919	19.6433
	1.29539	19.7133
	1.29887	19.5468
	1.30235	19.7672
	1.30583	19.4497
	1.30931	19.4154
	1.31278	19.562
	1.31626	19.6011
	1.31973	19.6258
	1.3232	19.5579
	1.32666	19.7504
	1.33013	19.3878
	1.33359	19.5625
	1.33705	19.4524
	1.3405	19.3748
	1.34396	19.1117
	1.34741	18.6841
	1.35086	18.5374
	1.35431	18.4517
	1.35775	18.3721
	1.3612	18.4319
	1.36464	18.3591
	1.36807	18.7954
	1.37151	18.7598
	1.37494	18.8622
	1.37838	18.8286
	1.3818	18.7806
	1.38523	18.727
	1.38866	18.6609
	1.39208	18.5774
	1.3955	18.5012
	1.39892	18.8088
	1.40233	18.435
	1.40574	18.3522
	1.40915	18.356
	1.41256	18.148
	1.41597	18.4209
	1.41937	18.2506
	1.42277	18.0692
	1.42617	18.1814
	1.42957	17.9762
	1.43296	18.1406
	1.43635	18.3686
	1.43974	18.1143
	1.44313	18.2377
	1.44651	18.2708
	1.44989	18.3393
	1.45327	18.3581
	1.45665	18.2545
	1.46003	18.1616
	1.4634	18.342
	1.46677	18.0994
	1.47014	18.2597
	1.4735	18.3718
	1.47686	18.1769
	1.48023	18.1327
	1.48358	18.3161
	1.48694	18.2824
	1.49029	18.1795
	1.49364	18.3576
	1.49699	18.4403
	1.50034	18.2373
	1.50368	18.3977
	1.50702	18.2954
	1.51036	18.3669
	1.5137	18.234
	1.51703	18.2226
	1.52036	18.2548
	1.52369	18.2186
	1.52702	18.1314
	1.53034	18.0235
	1.53366	18.1167
	1.53698	18.218
	1.5403	18.0553
	1.54361	18.1691
	1.54692	18.1002
	1.55023	18.1138
	1.55354	18.0015
	1.55684	18.0123
	1.56014	17.9633
	1.56344	17.7027
	1.56674	17.9429
	1.57004	17.6716
	1.57333	17.8462
	1.57662	17.8897
	1.5799	17.9176
	1.58319	17.7231
	1.58647	17.4753
	1.58975	17.5048
	1.59303	17.3958
	1.5963	17.405
	1.59957	17.407
	1.60284	17.2356
	1.60611	17.3497
	1.60937	17.4737
	1.61263	17.0723
	1.61589	17.1638
	1.61915	17.0016
	1.62241	17.0015
	1.62566	16.943
	1.62891	17.223
	1.63215	16.8741
	1.6354	17.117
	1.63864	17.06
	1.64188	17.104
	1.64512	16.7578
	1.64835	16.8439
	1.65158	16.8434
	1.65481	16.8125
	1.65804	16.7479
	1.66126	16.4797
	1.66448	16.6597
	1.6677	16.5576
	1.67092	16.4477
	1.67413	16.315
	1.67734	16.6202
	1.68055	16.4003
	1.68376	16.3995
	1.68696	16.3386
	1.69016	16.4089
	1.69336	16.3399
	1.69656	16.1967
	1.69975	16.3166
	1.70294	16.2468
	1.70613	16.14
	1.70932	16.2075
	1.7125	16.3301
	1.71568	16.2903
	1.71886	16.3633
	1.72203	16.3561
	1.72521	16.267
	1.72838	16.0909
	1.73155	16.1909
	1.73471	16.2173
	1.73787	16.3055
	1.74103	16.3212
	1.74419	16.3219
	1.74735	16.2247
	1.7505	16.3034
	1.75365	16.4066
	1.7568	16.2156
	1.75994	16.4881
	1.76308	16.4309
	1.76622	16.3172
	1.76936	16.1467
	1.77249	16.353
	1.77562	16.1957
	1.77875	16.2822
	1.78188	16.3879
	1.785	16.3206
	1.78813	16.2671
	1.79124	16.3487
	1.79436	16.4455
	1.79747	16.4329
	1.80059	16.6336
	1.80369	16.4474
	1.8068	16.5287
	1.8099	16.5401
	1.813	16.4841
	1.8161	16.6546
	1.8192	16.6111
	1.82229	16.4702
	1.82538	16.7508
	1.82847	16.6754
	1.83155	16.5827
	1.83463	16.4204
	1.83771	16.508
	1.84079	16.4799
	1.84387	16.406
	1.84694	16.6418
	1.85001	16.3783
	1.85307	16.5551
	1.85614	16.4128
	1.8592	16.1957
	1.86226	16.3438
	1.86531	16.3308
	1.86837	16.3127
	1.87142	16.283
	1.87447	16.1894
	1.87751	16.3486
	1.88055	16.0491
	1.8836	15.9582
	1.88663	15.8605
	1.88967	15.7618
	1.8927	15.7673
	1.89573	15.5577
	1.89876	15.5438
	1.90178	15.3793
	1.9048	15.2739
	1.90782	15.1593
	1.91084	15.2657
	1.91386	15.0197
	1.91687	14.9002
	1.91988	14.9118
	1.92288	14.5458
	1.92589	14.4302
	1.92889	14.5733
	1.93189	14.227
	1.93488	14.3879
	1.93787	14.2477
	1.94086	14.0165
	1.94385	14.0393
	1.94684	13.9204
	1.94982	13.9004
	1.9528	13.6682
	1.95578	13.7264
	1.95875	13.6432
	1.96172	13.6382
	1.96469	13.1796
	1.96766	13.2124
	1.97063	13.0918
	1.97359	12.9468
	1.97655	12.764
	1.9795	12.8625
	1.98246	12.5593
	1.98541	12.6041
	1.98835	12.1753
	1.9913	12.4264
	1.99424	12.151
	1.99718	11.9433
	2.00012	12.0082
	2.00306	11.7081
	2.00599	11.9169
	2.00892	11.7491
	2.01185	11.5057
	2.01477	11.36
	2.01769	11.35
	2.02061	11.306
	2.02353	11.135
	2.02644	10.8954
	2.02935	10.8997
	2.03226	11.0406
	2.03517	10.6722
	2.03807	10.8024
	2.04097	10.7609
	2.04387	10.5237
	2.04677	10.3918
	2.04966	10.3966
	2.05255	10.4598
	2.05544	10.2647
	2.05832	10.1185
	2.06121	10.0588
	2.06409	10.0384
	2.06696	10.0884
	2.06984	9.9582
	2.07271	9.99828
	2.07558	9.90108
	2.07845	9.63375
	2.08131	9.60431
	2.08417	9.55755
	2.08703	9.50327
	2.08989	9.49844
	2.09274	9.37156
	2.09559	9.20704
	2.09844	9.1265
	2.10128	9.08484
	2.10413	9.14387
	2.10697	9.04251
	2.1098	9.05427
	2.11264	8.88667
	2.11547	9.00089
	2.1183	9.06431
	2.12113	8.93702
	2.12395	8.74517
	2.12677	8.7267
	2.12959	8.77797
	2.13241	8.77839
	2.13522	8.70363
	2.13803	8.55131
	2.14084	8.58272
	2.14365	8.65434
	2.14645	8.65624
	2.14925	8.43559
	2.15205	8.4881
	2.15485	8.5221
	2.15764	8.64269
	2.16043	8.47028
	2.16322	8.47856
	2.166	8.47538
	2.16878	8.38358
	2.17156	8.37347
	2.17434	8.28221
	2.17712	8.21875
	2.17989	8.21176
	2.18266	8.07156
	2.18542	8.16886
	2.18819	8.24048
	2.19095	8.21642
	2.19371	7.97045
	2.19646	8.04113
	2.19922	7.97782
	2.20197	7.96633
	2.20472	7.86515
	2.20746	7.77637
	2.2102	7.83157
	2.21295	7.75274
	2.21568	7.85472
	2.21842	7.61559
	2.22115	7.6887
	2.22388	7.54875
	2.22661	7.48743
	2.22933	7.56726
	2.23205	7.5168
	2.23477	7.36487
	2.23749	7.38689
	2.24021	7.44976
	2.24292	7.22605
	2.24563	7.33203
	2.24833	7.14372
	2.25104	7.33412
	2.25374	7.21827
	2.25644	7.25171
	2.25913	7.29608
	2.26183	7.14148
	2.26452	7.03459
	2.2672	7.19264
	2.26989	7.14392
	2.27257	7.16804
	2.27525	7.12165
	2.27793	7.04775
	2.28061	6.95599
	2.28328	7.13939
	2.28595	6.98241
	2.28862	6.9277
	2.29128	6.99954
	2.29394	6.98931
	2.2966	6.72542
	2.29926	6.78561
	2.30192	6.6554
	2.30457	6.69346
	2.30722	6.80902
	2.30986	6.86788
	2.31251	6.71836
	2.31515	6.81596
	2.31779	6.65332
	2.32042	6.83848
	2.32306	6.73527
	2.32569	6.7228
	2.32832	6.69116
	2.33094	6.83986
	2.33357	6.70191
	2.33619	6.66121
	2.33881	6.7732
	2.34142	6.6468
	2.34404	6.60045
	2.34665	6.65592
	2.34926	6.38054
	2.35186	6.5915
	2.35446	6.5759
	2.35706	6.5481
	2.35966	6.67286
	2.36226	6.45286
	2.36485	6.53083
	2.36744	6.45595
	2.37003	6.46564
	2.37261	6.52725
	2.3752	6.44501
	2.37778	6.42922
	2.38035	6.34594
	2.38293	6.50181
	2.3855	6.40063
	2.38807	6.46472
	2.39064	6.32656
	2.3932	6.44772
	2.39576	6.38101
	2.39832	6.2928
	2.40088	6.38318
	2.40343	6.41986
	2.40599	6.12056
	2.40854	6.19468
	2.41108	6.10569
	2.41363	6.19121
	2.41617	6.10083
	2.41871	6.22174
	2.42124	6.2008
	2.42378	6.32763
	2.42631	6.10047
	2.42884	6.06127
	2.43137	6.03646
	2.43389	6.15158
	2.43641	6.02756
	2.43893	6.13018
	2.44145	6.21145
	2.44396	6.06637
	2.44647	6.18664
	2.44898	6.02804
	2.45149	6.04757
	2.45399	6.02469
	2.45649	6.06778
	2.45899	6.09437
	2.46149	6.13413
	2.46398	5.96283
	2.46647	6.09499
	2.46896	6.18364
	2.47145	6.00563
	2.47393	6.11806
	2.47641	6.02782
	2.47889	6.09641
	2.48137	5.94634
	2.48384	6.08558
	2.48631	5.96622
	2.48878	6.03115
	2.49125	5.94532
	2.49371	5.98558
	2.49617	6.09046
	2.49863	5.94917
	2.50109	6.00413
	2.50354	5.93916
	2.50599	5.96422
	2.50844	5.8687
	2.51089	5.88786
	2.51333	6.03202
	2.51577	5.8749
	2.51821	5.93813
	2.52065	5.93323
	2.52308	5.84137
	2.52551	5.92085
	2.52794	5.77174
	2.53037	5.67709
	2.53279	5.87248
	2.53521	5.92857
	2.53763	5.80147
	2.54005	5.83552
	2.54246	5.80763
	2.54488	5.81437
	2.54729	5.80255
	2.54969	5.82931
	2.5521	5.62495
	2.5545	5.83638
	2.5569	5.78662
	2.55929	5.67708
	2.56169	5.70859
	2.56408	5.81361
	2.56647	5.66479
	2.56886	5.85251
	2.57124	5.66993
	2.57363	5.91201
	2.57601	5.70332
	2.57838	5.72442
	2.58076	5.711
	2.58313	5.66187
	2.5855	5.53995
	2.58787	5.63378
	2.59023	5.72386
	2.5926	5.59247
	2.59496	5.57546
	2.59731	5.66702
	2.59967	5.48708
	2.60202	5.49139
	2.60437	5.65426
	2.60672	5.56494
	2.60907	5.73427
	2.61141	5.57346
	2.61375	5.42539
	2.61609	5.61247
	2.61843	5.54377
	2.62076	5.33147
	2.62309	5.57041
	2.62542	5.62902
	2.62775	5.49361
	2.63007	5.51191
	2.6324	5.55298
	2.63471	5.41398
	2.63703	5.33158
	2.63935	5.49384
	2.64166	5.51178
	2.64397	5.61375
	2.64628	5.52353
	2.64858	5.39435
	2.65088	5.50482
	2.65318	5.37594
	2.65548	5.40583
	2.65778	5.47038
	2.66007	5.62171
	2.66236	5.52855
	2.66465	5.57797
	2.66694	5.3634
	2.66922	5.45933
	2.6715	5.53853
	2.67378	5.41165
	2.67606	5.38514
	2.67833	5.40172
	2.6806	5.34183
	2.68287	5.4607
	2.68514	5.47688
	2.68741	5.39083
	2.68967	5.39139
	2.69193	5.46964
	2.69419	5.53482
	2.69644	5.4711
	2.69869	5.51601
	2.70095	5.33884
	2.70319	5.4873
	2.70544	5.36646
	2.70768	5.5552
	2.70993	5.51253
	2.71216	5.33788
	2.7144	5.32781
	2.71664	5.39551
	2.71887	5.32008
	2.7211	5.55406
	2.72332	5.41912
	2.72555	5.35667
	2.72777	5.35172
	2.72999	5.30029
	2.73221	5.16737
	2.73443	5.271
	2.73664	5.30712
	2.73885	5.20237
	2.74106	5.41287
	2.74327	5.27397
	2.74547	5.29927
	2.74767	5.44504
	2.74987	5.12292
	2.75207	5.29761
	2.75427	5.24369
	2.75646	5.11217
	2.75865	5.0246
	2.76084	5.28637
	2.76302	5.24328
	2.76521	5.18698
	2.76739	5.06423
	2.76957	5.18708
	2.77175	5.2031
	2.77392	5.12865
	2.77609	5.16645
	2.77826	5.02649
	2.78043	5.17016
	2.78259	5.25862
	2.78476	5.29802
	2.78692	5.36314
	2.78908	5.31131
	2.79123	5.08615
	2.79339	5.3169
	2.79554	5.06555
	2.79769	4.89536
	2.79984	5.1819
	2.80198	5.07282
	2.80412	4.94672
	2.80627	4.89924
	2.8084	4.88746
	2.81054	5.07487
	2.81267	5.14496
	2.81481	5.15712
	2.81693	4.97682
	2.81906	5.05432
	2.82119	4.95308
	2.82331	4.88559
	2.82543	4.83697
	2.82755	4.98919
	2.82966	5.03945
	2.83178	5.06617
	2.83389	4.82433
	2.836	4.83201
	2.83811	4.96856
	2.84021	4.93557
	2.84231	4.96408
	2.84441	4.89998
	2.84651	4.65254
	2.84861	5.02648
	2.8507	4.89653
	2.85279	5.01698
	2.85488	4.96092
	2.85697	4.97351
	2.85906	5.02162
	2.86114	5.01014
	2.86322	4.88467
	2.8653	4.81076
	2.86737	4.87986
	2.86945	5.0988
	2.87152	5.0888
	2.87359	4.73008
	2.87566	4.7256
	2.87772	4.73239
	2.87978	4.95944
	2.88185	4.85054
	2.8839	4.86305
	2.88596	4.90423
	2.88802	4.75391
	2.89007	4.59072
	2.89212	4.64534
	2.89417	4.72502
	2.89621	4.6689
	2.89826	4.45733
	2.9003	4.66652
	2.90234	4.69885
	2.90437	4.75515
	2.90641	4.49349
	2.90844	4.65999
	2.91047	4.26255
	2.9125	4.56885
	2.91453	4.4795
	2.91655	4.4851
	2.91857	4.53799
	2.92059	4.40033
	2.92261	4.21002
	2.92463	4.63698
	2.92664	4.29912
	2.92865	4.58702
	2.93066	4.28934
	2.93267	4.06702
	2.93467	4.3834
	2.93668	4.4596
	2.93868	4.43919
	2.94068	4.48239
	2.94267	4.53777
	2.94467	4.49027
	2.94666	4.39771
	2.94865	4.81094
	2.95064	4.64033
	2.95262	4.71926
	2.95461	4.67648
	2.95659	4.57281
	2.95857	4.43191
	2.96055	4.66482
	2.96252	4.4387
	2.9645	4.16141
	2.96647	4.42038
	2.96844	4.7257
	2.97041	4.71854
	2.97237	4.51261
	2.97433	3.99173
	2.97629	3.97256
	2.97825	4.07827
	2.98021	4.00308
	2.98216	3.97377
	2.98412	3.72831
	2.98607	3.45219
	2.98802	3.30103
	2.98996	1.99265
	2.99191	2.78877
	2.99385	0.963509
	2.99579	0.233914
	2.99773	0.286307
	2.99967	0
	3.0016	0
	3.00353	0
	3.00546	0
	3.00739	0
	3.00932	0
	3.01124	0
	3.01316	0
	3.01508	0
	3.017	0
	3.01891	0
	3.02083	0
	3.02274	0
	3.02465	0
	3.02656	0
	3.02846	0
	3.03037	0
	3.03227	0
	3.03417	0
	3.03607	0
	3.03796	0
	3.03986	0
	3.04175	0
	3.04364	0
	3.04552	0
	3.04741	0
	3.04929	0
	3.05117	0
	3.05305	0
	3.05493	1.34524
	3.05681	2.69436
	3.05868	2.69824
	3.06055	0
	3.06242	0
	3.06429	0
	3.06616	0
	3.06802	0
	3.06988	0
	3.07174	0
	3.0736	0
	3.07545	0
	3.07731	0
	3.07916	0
	3.08101	0
	3.08286	0
	3.0847	0
	3.08655	0
	3.08839	0
	3.09023	0
	3.09207	0
	3.0939	0
	3.09574	0
	3.09757	0
	3.0994	0
	3.10123	0
	3.10306	0
	3.10488	0
	3.1067	0
	3.10852	0
	3.11034	0
	3.11216	0
	3.11398	0
	3.11579	0
	3.1176	0
	3.11941	0
	3.12122	0
	3.12302	0
	3.12482	0
	3.12663	0
	3.12843	0
	3.13022	1.42712
	3.13202	5.71671
	3.13381	0
	3.13561	0
	3.1374	0
	3.13918	0
	3.14097	0
	3.14275	0
	3.14454	0
	3.14632	0
	3.1481	0
	3.14987	0
	3.15165	0
	3.15342	0
	3.15519	0
	3.15696	0
	3.15873	2.92082
	3.16049	0
	3.16226	0
	3.16402	0
	3.16578	0
	3.16754	0
	3.16929	0
	3.17105	0
	3.1728	0
	3.17455	0
	3.1763	0
	3.17805	0
	3.17979	NaN

## Sheet: Fig3b
Figure 3b	the 1D giwaxs profiles
		0.39132	3.42151e-12
		0.39584	3.40115e-12
		0.40035	3.38328e-12			note： the data were normalized 0-1 in fig2b
		0.40487	3.3679e-12
		0.40939	3.35504e-12
		0.4139	3.34471e-12
		0.41841	3.33692e-12
		0.42292	3.33168e-12
		0.42743	3.32897e-12
		0.43194	3.32877e-12
		0.43645	3.33104e-12
		0.44096	3.3357e-12
		0.44546	3.34265e-12
		0.44997	3.35182e-12
		0.45447	3.36312e-12
		0.45897	3.37654e-12
		0.46347	3.39217e-12
		0.46797	3.41048e-12
		0.47247	3.43279e-12
		0.47697	3.45954e-12
		0.48146	3.48893e-12
		0.48596	3.52029e-12
		0.49045	3.55303e-12
		0.49494	3.5867e-12
		0.49943	3.62074e-12
		0.50392	3.65445e-12
		0.5084	3.68749e-12
		0.51289	3.7201e-12
		0.51737	3.75269e-12
		0.52186	3.78533e-12
		0.52634	3.81772e-12
		0.53082	3.84943e-12
		0.5353	3.88042e-12
		0.53978	3.91044e-12
		0.54425	3.9386e-12
		0.54872	3.96361e-12
		0.5532	3.98433e-12
		0.55767	3.99993e-12
		0.56214	4.00957e-12
		0.56661	4.01244e-12
		0.57107	4.00799e-12
		0.57554	3.99602e-12
		0.58	3.97661e-12
		0.58446	3.94992e-12
		0.58892	3.91651e-12
		0.59338	3.87737e-12
		0.59784	3.83384e-12
		0.60229	3.78726e-12
		0.60675	3.73874e-12
		0.6112	3.68915e-12
		0.61565	3.63922e-12
		0.6201	3.58977e-12
		0.62455	3.54167e-12
		0.62899	3.49577e-12
		0.63344	3.45263e-12
		0.63788	3.41274e-12
		0.64232	3.37678e-12
		0.64676	3.34514e-12
		0.65119	3.31778e-12
		0.65563	3.29426e-12
		0.66006	3.27412e-12
		0.66449	3.25672e-12
		0.66892	3.24126e-12
		0.67335	3.2271e-12
		0.67778	3.21407e-12
		0.6822	3.20241e-12
		0.68662	3.19262e-12
		0.69104	3.1848e-12
		0.69546	3.17855e-12
		0.69988	3.17324e-12
		0.7043	3.16841e-12
		0.70871	3.16394e-12
		0.71312	3.15968e-12
		0.71753	3.15546e-12
		0.72194	3.15126e-12
		0.72634	3.1471e-12
		0.73075	3.14292e-12
		0.73515	3.13866e-12
		0.73955	3.13457e-12
		0.74394	3.13077e-12
		0.74834	3.12737e-12
		0.75273	3.12461e-12
		0.75713	3.12263e-12
		0.76152	3.12141e-12
		0.7659	3.1209e-12
		0.77029	3.12121e-12
		0.77467	3.12228e-12
		0.77905	3.12403e-12
		0.78343	3.12643e-12
		0.78781	3.12966e-12
		0.79219	3.13402e-12
		0.79656	3.13963e-12
		0.80093	3.14619e-12
		0.8053	3.15316e-12
		0.80967	3.15991e-12
		0.81403	3.16592e-12
		0.81839	3.17115e-12
		0.82275	3.17588e-12
		0.82711	3.18037e-12
		0.83147	3.18504e-12
		0.83582	3.1903e-12
		0.84017	3.19633e-12
		0.84452	3.20312e-12
		0.84887	3.2105e-12
		0.85322	3.21838e-12
		0.85756	3.22657e-12
		0.8619	3.23475e-12
		0.86624	3.24251e-12
		0.87057	3.24967e-12
		0.87491	3.25643e-12
		0.87924	3.26287e-12
		0.88357	3.26899e-12
		0.8879	3.27471e-12
		0.89222	3.27972e-12
		0.89654	3.28393e-12
		0.90086	3.28736e-12
		0.90518	3.2898e-12
		0.9095	3.291e-12
		0.91381	3.2907e-12
		0.91812	3.28905e-12
		0.92243	3.28631e-12
		0.92674	3.28303e-12
		0.93104	3.27967e-12
		0.93534	3.27654e-12
		0.93964	3.2739e-12
		0.94394	3.27181e-12
		0.94823	3.27005e-12
		0.95252	3.26834e-12
		0.95681	3.2664e-12
		0.9611	3.26416e-12
		0.96538	3.26168e-12
		0.96966	3.25886e-12
		0.97394	3.25577e-12
		0.97822	3.25274e-12
		0.98249	3.25005e-12
		0.98677	3.24778e-12
		0.99103	3.24559e-12
		0.9953	3.24305e-12
		0.99957	3.23991e-12
		1.00383	3.23599e-12
		1.00809	3.23109e-12
		1.01234	3.22516e-12
		1.0166	3.21842e-12
		1.02085	3.21131e-12
		1.0251	3.20414e-12
		1.02934	3.19721e-12
		1.03359	3.19066e-12
		1.03783	3.18455e-12
		1.04207	3.17887e-12
		1.0463	3.17341e-12
		1.05054	3.16782e-12
		1.05477	3.1619e-12
		1.059	3.15579e-12
		1.06322	3.14982e-12
		1.06744	3.14407e-12
		1.07166	3.13854e-12
		1.07588	3.13308e-12
		1.0801	3.12774e-12
		1.08431	3.12273e-12
		1.08852	3.11819e-12
		1.09272	3.11417e-12
		1.09693	3.1106e-12
		1.10113	3.10728e-12
		1.10533	3.10385e-12
		1.10952	3.10002e-12
		1.11372	3.09579e-12
		1.11791	3.09143e-12
		1.12209	3.08731e-12
		1.12628	3.08376e-12
		1.13046	3.08095e-12
		1.13464	3.07874e-12
		1.13882	3.07719e-12
		1.14299	3.0764e-12
		1.14716	3.07615e-12
		1.15133	3.07609e-12
		1.15549	3.07592e-12
		1.15966	3.07544e-12
		1.16382	3.0746e-12
		1.16797	3.07346e-12
		1.17213	3.07208e-12
		1.17628	3.07061e-12
		1.18043	3.06934e-12
		1.18457	3.06843e-12
		1.18871	3.06797e-12
		1.19285	3.06796e-12
		1.19699	3.06837e-12
		1.20112	3.06922e-12
		1.20525	3.07029e-12
		1.20938	3.07138e-12
		1.21351	3.07249e-12
		1.21763	3.07387e-12
		1.22175	3.07581e-12
		1.22586	3.07843e-12
		1.22998	3.08179e-12
		1.23409	3.0857e-12
		1.2382	3.08995e-12
		1.2423	3.09423e-12
		1.2464	3.09829e-12
		1.2505	3.10198e-12
		1.2546	3.10532e-12
		1.25869	3.10834e-12
		1.26278	3.11132e-12
		1.26686	3.11452e-12
		1.27095	3.11792e-12
		1.27503	3.12136e-12
		1.27911	3.12491e-12
		1.28318	3.12864e-12
		1.28725	3.13248e-12
		1.29132	3.13645e-12
		1.29539	3.14046e-12
		1.29945	3.14438e-12
		1.30351	3.14817e-12
		1.30756	3.15192e-12
		1.31162	3.15579e-12
		1.31567	3.15996e-12
		1.31972	3.16449e-12
		1.32376	3.16921e-12
		1.3278	3.17401e-12
		1.33184	3.17889e-12
		1.33587	3.18388e-12
		1.3399	3.18902e-12
		1.34393	3.19429e-12
		1.34796	3.19969e-12
		1.35198	3.20536e-12
		1.356	3.21121e-12
		1.36002	3.21692e-12
		1.36403	3.22223e-12
		1.36804	3.22701e-12
		1.37205	3.23082e-12
		1.37605	3.23332e-12
		1.38005	3.2344e-12
		1.38405	3.2342e-12
		1.38804	3.23314e-12
		1.39203	3.23175e-12
		1.39602	3.23063e-12
		1.4	3.23039e-12
		1.40398	3.23158e-12
		1.40796	3.23452e-12
		1.41194	3.23936e-12
		1.41591	3.24639e-12
		1.41988	3.25593e-12
		1.42384	3.26807e-12
		1.42781	3.28271e-12
		1.43176	3.29957e-12
		1.43572	3.31838e-12
		1.43967	3.33884e-12
		1.44362	3.3605e-12
		1.44757	3.38272e-12
		1.45151	3.40476e-12
		1.45545	3.42604e-12
		1.45939	3.44614e-12
		1.46332	3.4649e-12
		1.46725	3.48222e-12
		1.47117	3.49803e-12
		1.4751	3.51213e-12
		1.47902	3.52434e-12
		1.48293	3.53477e-12
		1.48685	3.54367e-12
		1.49076	3.55139e-12
		1.49466	3.55832e-12
		1.49857	3.5649e-12
		1.50247	3.57145e-12
		1.50636	3.57792e-12
		1.51026	3.58431e-12
		1.51415	3.59074e-12
		1.51803	3.59745e-12
		1.52192	3.60433e-12
		1.5258	3.61109e-12
		1.52967	3.61735e-12
		1.53355	3.6229e-12
		1.53742	3.62762e-12
		1.54129	3.63146e-12
		1.54515	3.63447e-12
		1.54901	3.63692e-12
		1.55287	3.63885e-12
		1.55672	3.64021e-12
		1.56057	3.64096e-12
		1.56442	3.64115e-12
		1.56826	3.64103e-12
		1.5721	3.64073e-12
		1.57594	3.64025e-12
		1.57977	3.63948e-12
		1.5836	3.63852e-12
		1.58742	3.63766e-12
		1.59125	3.63713e-12
		1.59507	3.63714e-12
		1.59888	3.63778e-12
		1.6027	3.639e-12
		1.60651	3.64048e-12
		1.61031	3.64189e-12
		1.61411	3.64309e-12
		1.61791	3.64404e-12
		1.62171	3.64463e-12
		1.6255	3.64493e-12
		1.62929	3.64506e-12
		1.63308	3.64506e-12
		1.63686	3.64492e-12
		1.64064	3.64488e-12
		1.64441	3.64515e-12
		1.64818	3.64584e-12
		1.65195	3.64668e-12
		1.65572	3.64748e-12
		1.65948	3.64803e-12
		1.66324	3.64832e-12
		1.66699	3.64859e-12
		1.67074	3.64906e-12
		1.67449	3.64983e-12
		1.67823	3.65092e-12
		1.68198	3.65235e-12
		1.68571	3.65407e-12
		1.68945	3.65582e-12
		1.69318	3.65745e-12
		1.6969	3.65898e-12
		1.70063	3.66032e-12
		1.70435	3.6612e-12
		1.70806	3.66134e-12
		1.71178	3.66068e-12
		1.71549	3.65939e-12
		1.71919	3.65778e-12
		1.72289	3.65626e-12
		1.72659	3.65519e-12
		1.73029	3.65484e-12
		1.73398	3.65533e-12
		1.73767	3.65656e-12
		1.74135	3.65823e-12
		1.74504	3.66018e-12
		1.74871	3.66239e-12
		1.75239	3.66494e-12
		1.75606	3.66791e-12
		1.75973	3.67128e-12
		1.76339	3.67534e-12
		1.76705	3.68046e-12
		1.77071	3.6865e-12
		1.77436	3.69296e-12
		1.77801	3.69904e-12
		1.78166	3.70385e-12
		1.7853	3.70655e-12
		1.78894	3.70661e-12
		1.79257	3.70394e-12
		1.79621	3.69846e-12
		1.79984	3.69035e-12
		1.80346	3.68019e-12
		1.80708	3.66856e-12
		1.8107	3.6556e-12
		1.81431	3.64112e-12
		1.81793	3.62521e-12
		1.82153	3.60811e-12
		1.82514	3.59001e-12
		1.82874	3.57117e-12
		1.83233	3.55189e-12
		1.83593	3.53258e-12
		1.83952	3.51583e-12
		1.8431	3.49975e-12
		1.84669	3.48352e-12
		1.85027	3.4669e-12
		1.85384	3.44986e-12
		1.85741	3.43242e-12
		1.86098	3.41461e-12
		1.86455	3.39644e-12
		1.86811	3.37795e-12
		1.87166	3.35915e-12
		1.87522	3.34007e-12
		1.87877	3.32071e-12
		1.88232	3.30107e-12
		1.88586	3.28113e-12
		1.8894	3.26088e-12
		1.89294	3.24029e-12
		1.89647	3.21934e-12
		1.9	3.198e-12

## Sheet: fig4a
Figure 4a	FTIR of film in figure 3a	cm-1	intensity
		3996.66	0.999
		3994.6	0.999
		3992.54	0.999
		3990.48	0.999
		3988.41	0.999
		3986.35	0.999
		3984.29	0.999
		3982.23	0.999
		3980.17	0.999
		3978.11	0.999
		3976.05	0.999
		3973.99	0.999
		3971.93	0.999
		3969.86	0.999
		3967.8	0.9989
		3965.74	0.9989
		3963.68	0.9989
		3961.62	0.9988
		3959.56	0.9986
		3957.5	0.9985
		3955.44	0.9984
		3953.38	0.9983
		3951.31	0.9983
		3949.25	0.9982
		3947.19	0.9983
		3945.13	0.9984
		3943.07	0.9985
		3941.01	0.9986
		3938.95	0.9987
		3936.89	0.9989
		3934.82	0.9991
		3932.76	0.9992
		3930.7	0.9993
		3928.64	0.9994
		3926.58	0.9995
		3924.52	0.9995
		3922.46	0.9995
		3920.4	0.9995
		3918.34	0.9994
		3916.27	0.9994
		3914.21	0.9993
		3912.15	0.9993
		3910.09	0.9992
		3908.03	0.9992
		3905.97	0.9992
		3903.91	0.9992
		3901.84	0.9992
		3899.78	0.9992
		3897.72	0.9993
		3895.66	0.9994
		3893.6	0.9994
		3891.54	0.9996
		3889.48	0.9997
		3887.42	0.9999
		3885.36	1
		3883.29	1
		3881.23	1.0001
		3879.17	1
		3877.11	0.9997
		3875.05	0.9993
		3872.99	0.9991
		3870.93	0.9988
		3868.87	0.9987
		3866.8	0.9986
		3864.74	0.9985
		3862.68	0.9984
		3860.62	0.9983
		3858.56	0.9982
		3856.5	0.9982
		3854.44	0.9982
		3852.38	0.9982
		3850.32	0.9982
		3848.25	0.9983
		3846.19	0.9985
		3844.13	0.9986
		3842.07	0.9988
		3840.01	0.999
		3837.95	0.9991
		3835.89	0.9992
		3833.83	0.9992
		3831.76	0.9992
		3829.7	0.9991
		3827.64	0.9989
		3825.58	0.9989
		3823.52	0.9989
		3821.46	0.9989
		3819.4	0.9989
		3817.34	0.9989
		3815.28	0.9988
		3813.21	0.9988
		3811.15	0.9987
		3809.09	0.9988
		3807.03	0.9988
		3804.97	0.9989
		3802.91	0.9988
		3800.85	0.9989
		3798.78	0.9989
		3796.72	0.999
		3794.66	0.999
		3792.6	0.9989
		3790.54	0.9989
		3788.48	0.9989
		3786.42	0.999
		3784.36	0.999
		3782.3	0.9989
		3780.24	0.9989
		3778.17	0.9989
		3776.11	0.9989
		3774.05	0.9988
		3771.99	0.9988
		3769.93	0.9987
		3767.87	0.9986
		3765.81	0.9984
		3763.74	0.9984
		3761.68	0.9984
		3759.62	0.9984
		3757.56	0.9983
		3755.5	0.9983
		3753.44	0.9982
		3751.38	0.9982
		3749.32	0.9983
		3747.26	0.9983
		3745.19	0.9983
		3743.13	0.9984
		3741.07	0.9986
		3739.01	0.9987
		3736.95	0.9987
		3734.89	0.9987
		3732.83	0.9987
		3730.77	0.9988
		3728.7	0.9989
		3726.64	0.9989
		3724.58	0.9989
		3722.52	0.9989
		3720.46	0.9988
		3718.4	0.9987
		3716.34	0.9988
		3714.28	0.9988
		3712.22	0.9988
		3710.15	0.9988
		3708.09	0.9988
		3706.03	0.9988
		3703.97	0.9989
		3701.91	0.999
		3699.85	0.9991
		3697.79	0.9991
		3695.72	0.9992
		3693.66	0.9992
		3691.6	0.9991
		3689.54	0.999
		3687.48	0.999
		3685.42	0.9989
		3683.36	0.9989
		3681.3	0.9989
		3679.24	0.9989
		3677.18	0.9988
		3675.11	0.9988
		3673.05	0.9987
		3670.99	0.9986
		3668.93	0.9986
		3666.87	0.9986
		3664.81	0.9986
		3662.75	0.9986
		3660.68	0.9987
		3658.62	0.9988
		3656.56	0.9989
		3654.5	0.9989
		3652.44	0.9989
		3650.38	0.9989
		3648.32	0.9988
		3646.26	0.9988
		3644.2	0.9987
		3642.13	0.9986
		3640.07	0.9985
		3638.01	0.9986
		3635.95	0.9986
		3633.89	0.9986
		3631.83	0.9986
		3629.77	0.9987
		3627.71	0.9988
		3625.64	0.9989
		3623.58	0.9989
		3621.52	0.9989
		3619.46	0.999
		3617.4	0.9992
		3615.34	0.9994
		3613.28	0.9995
		3611.22	0.9995
		3609.16	0.9996
		3607.09	0.9995
		3605.03	0.9995
		3602.97	0.9994
		3600.91	0.9994
		3598.85	0.9994
		3596.79	0.9994
		3594.73	0.9994
		3592.67	0.9993
		3590.6	0.9993
		3588.54	0.9994
		3586.48	0.9993
		3584.42	0.9993
		3582.36	0.9993
		3580.3	0.9993
		3578.24	0.9992
		3576.18	0.9991
		3574.11	0.9991
		3572.05	0.9991
		3569.99	0.9991
		3567.93	0.9991
		3565.87	0.999
		3563.81	0.9989
		3561.75	0.9989
		3559.69	0.9989
		3557.62	0.9989
		3555.56	0.999
		3553.5	0.9991
		3551.44	0.9991
		3549.38	0.9992
		3547.32	0.9992
		3545.26	0.9993
		3543.2	0.9993
		3541.14	0.9994
		3539.07	0.9994
		3537.01	0.9994
		3534.95	0.9994
		3532.89	0.9993
		3530.83	0.9992
		3528.77	0.9991
		3526.71	0.999
		3524.65	0.9991
		3522.59	0.999
		3520.52	0.999
		3518.46	0.9989
		3516.4	0.9989
		3514.34	0.9989
		3512.28	0.999
		3510.22	0.999
		3508.16	0.9989
		3506.09	0.9989
		3504.03	0.9989
		3501.97	0.9989
		3499.91	0.999
		3497.85	0.999
		3495.79	0.9991
		3493.73	0.9992
		3491.67	0.9991
		3489.61	0.9991
		3487.55	0.999
		3485.48	0.9989
		3483.42	0.9988
		3481.36	0.9988
		3479.3	0.9988
		3477.24	0.9988
		3475.18	0.9989
		3473.12	0.999
		3471.05	0.9991
		3468.99	0.9991
		3466.93	0.9991
		3464.87	0.999
		3462.81	0.9989
		3460.75	0.9989
		3458.69	0.9989
		3456.63	0.9989
		3454.57	0.999
		3452.5	0.9991
		3450.44	0.9991
		3448.38	0.9991
		3446.32	0.9991
		3444.26	0.999
		3442.2	0.9989
		3440.14	0.9988
		3438.08	0.9989
		3436.01	0.9989
		3433.95	0.9989
		3431.89	0.9989
		3429.83	0.9989
		3427.77	0.9989
		3425.71	0.9989
		3423.65	0.9989
		3421.59	0.9989
		3419.53	0.9988
		3417.46	0.9988
		3415.4	0.9987
		3413.34	0.9987
		3411.28	0.9987
		3409.22	0.9987
		3407.16	0.9987
		3405.1	0.9987
		3403.04	0.9987
		3400.97	0.9987
		3398.91	0.9987
		3396.85	0.9986
		3394.79	0.9986
		3392.73	0.9987
		3390.67	0.9988
		3388.61	0.9988
		3386.55	0.9988
		3384.49	0.9988
		3382.42	0.9987
		3380.36	0.9987
		3378.3	0.9986
		3376.24	0.9987
		3374.18	0.9987
		3372.12	0.9987
		3370.06	0.9988
		3367.99	0.9988
		3365.93	0.9989
		3363.87	0.999
		3361.81	0.999
		3359.75	0.9991
		3357.69	0.9991
		3355.63	0.9992
		3353.57	0.9993
		3351.51	0.9993
		3349.44	0.9993
		3347.38	0.9993
		3345.32	0.9994
		3343.26	0.9994
		3341.2	0.9994
		3339.14	0.9994
		3337.08	0.9994
		3335.02	0.9993
		3332.95	0.9992
		3330.89	0.9991
		3328.83	0.9991
		3326.77	0.9991
		3324.71	0.9992
		3322.65	0.9992
		3320.59	0.9993
		3318.53	0.9993
		3316.47	0.9992
		3314.4	0.9992
		3312.34	0.9992
		3310.28	0.9992
		3308.22	0.9991
		3306.16	0.9991
		3304.1	0.9991
		3302.04	0.999
		3299.98	0.999
		3297.91	0.9991
		3295.85	0.9991
		3293.79	0.9991
		3291.73	0.9991
		3289.67	0.9991
		3287.61	0.9991
		3285.55	0.9991
		3283.49	0.9992
		3281.43	0.9993
		3279.36	0.9993
		3277.3	0.9994
		3275.24	0.9994
		3273.18	0.9994
		3271.12	0.9994
		3269.06	0.9993
		3267	0.9993
		3264.93	0.9992
		3262.87	0.9992
		3260.81	0.9991
		3258.75	0.9991
		3256.69	0.9991
		3254.63	0.9991
		3252.57	0.9991
		3250.51	0.9991
		3248.45	0.9991
		3246.39	0.9991
		3244.32	0.9991
		3242.26	0.9991
		3240.2	0.9991
		3238.14	0.9991
		3236.08	0.999
		3234.02	0.999
		3231.96	0.9991
		3229.89	0.9991
		3227.83	0.9992
		3225.77	0.9992
		3223.71	0.9992
		3221.65	0.9993
		3219.59	0.9993
		3217.53	0.9993
		3215.47	0.9993
		3213.41	0.9994
		3211.34	0.9994
		3209.28	0.9995
		3207.22	0.9995
		3205.16	0.9994
		3203.1	0.9994
		3201.04	0.9994
		3198.98	0.9993
		3196.92	0.9993
		3194.86	0.9993
		3192.79	0.9993
		3190.73	0.9993
		3188.67	0.9992
		3186.61	0.9992
		3184.55	0.9992
		3182.49	0.9992
		3180.43	0.9992
		3178.36	0.9992
		3176.3	0.9991
		3174.24	0.9991
		3172.18	0.9992
		3170.12	0.9992
		3168.06	0.9993
		3166	0.9994
		3163.94	0.9994
		3161.88	0.9994
		3159.81	0.9993
		3157.75	0.9993
		3155.69	0.9993
		3153.63	0.9993
		3151.57	0.9993
		3149.51	0.9993
		3147.45	0.9993
		3145.39	0.9993
		3143.32	0.9993
		3141.26	0.9992
		3139.2	0.9992
		3137.14	0.9992
		3135.08	0.9991
		3133.02	0.9991
		3130.96	0.9992
		3128.9	0.9992
		3126.84	0.9992
		3124.77	0.9993
		3122.71	0.9994
		3120.65	0.9995
		3118.59	0.9996
		3116.53	0.9996
		3114.47	0.9996
		3112.41	0.9996
		3110.35	0.9996
		3108.28	0.9996
		3106.22	0.9996
		3104.16	0.9996
		3102.1	0.9996
		3100.04	0.9996
		3097.98	0.9995
		3095.92	0.9995
		3093.86	0.9994
		3091.8	0.9993
		3089.73	0.9993
		3087.67	0.9992
		3085.61	0.9992
		3083.55	0.9991
		3081.49	0.9992
		3079.43	0.9992
		3077.37	0.9993
		3075.3	0.9993
		3073.24	0.9993
		3071.18	0.9993
		3069.12	0.9993
		3067.06	0.9993
		3065	0.9992
		3062.94	0.9992
		3060.88	0.9992
		3058.82	0.9992
		3056.76	0.9991
		3054.69	0.999
		3052.63	0.999
		3050.57	0.9989
		3048.51	0.9988
		3046.45	0.9988
		3044.39	0.9987
		3042.33	0.9987
		3040.26	0.9987
		3038.2	0.9987
		3036.14	0.9987
		3034.08	0.9988
		3032.02	0.999
		3029.96	0.9991
		3027.9	0.9992
		3025.84	0.9992
		3023.78	0.9992
		3021.71	0.9993
		3019.65	0.9994
		3017.59	0.9995
		3015.53	0.9995
		3013.47	0.9996
		3011.41	0.9995
		3009.35	0.9994
		3007.29	0.9994
		3005.22	0.9993
		3003.16	0.9993
		3001.1	0.9993
		2999.04	0.9993
		2996.98	0.9993
		2994.92	0.9993
		2992.86	0.9992
		2990.8	0.9992
		2988.74	0.9992
		2986.67	0.9992
		2984.61	0.9992
		2982.55	0.9992
		2980.49	0.9991
		2978.43	0.9991
		2976.37	0.9991
		2974.31	0.999
		2972.24	0.9989
		2970.18	0.9988
		2968.12	0.9987
		2966.06	0.9985
		2964	0.9984
		2961.94	0.9983
		2959.88	0.9982
		2957.82	0.9982
		2955.76	0.9983
		2953.7	0.9983
		2951.63	0.9983
		2949.57	0.9983
		2947.51	0.9983
		2945.45	0.9984
		2943.39	0.9984
		2941.33	0.9983
		2939.27	0.9983
		2937.2	0.9982
		2935.14	0.9981
		2933.08	0.998
		2931.02	0.9979
		2928.96	0.9979
		2926.9	0.9977
		2924.84	0.9976
		2922.78	0.9974
		2920.72	0.9973
		2918.65	0.9973
		2916.59	0.9973
		2914.53	0.9973
		2912.47	0.9974
		2910.41	0.9975
		2908.35	0.9976
		2906.29	0.9977
		2904.23	0.9978
		2902.16	0.9979
		2900.1	0.998
		2898.04	0.9981
		2895.98	0.9982
		2893.92	0.9983
		2891.86	0.9984
		2889.8	0.9984
		2887.74	0.9985
		2885.68	0.9986
		2883.61	0.9987
		2881.55	0.9987
		2879.49	0.9987
		2877.43	0.9987
		2875.37	0.9987
		2873.31	0.9987
		2871.25	0.9986
		2869.19	0.9986
		2867.12	0.9986
		2865.06	0.9986
		2863	0.9987
		2860.94	0.9986
		2858.88	0.9986
		2856.82	0.9986
		2854.76	0.9986
		2852.7	0.9986
		2850.64	0.9987
		2848.57	0.9988
		2846.51	0.9988
		2844.45	0.9989
		2842.39	0.9989
		2840.33	0.999
		2838.27	0.999
		2836.21	0.9991
		2834.14	0.9992
		2832.08	0.9992
		2830.02	0.9993
		2827.96	0.9993
		2825.9	0.9993
		2823.84	0.9993
		2821.78	0.9994
		2819.72	0.9994
		2817.66	0.9994
		2815.59	0.9994
		2813.53	0.9994
		2811.47	0.9994
		2809.41	0.9994
		2807.35	0.9994
		2805.29	0.9994
		2803.23	0.9994
		2801.17	0.9994
		2799.11	0.9994
		2797.04	0.9994
		2794.98	0.9994
		2792.92	0.9994
		2790.86	0.9994
		2788.8	0.9994
		2786.74	0.9994
		2784.68	0.9995
		2782.61	0.9995
		2780.55	0.9995
		2778.49	0.9996
		2776.43	0.9997
		2774.37	0.9998
		2772.31	0.9998
		2770.25	0.9998
		2768.19	0.9997
		2766.13	0.9997
		2764.07	0.9996
		2762	0.9995
		2759.94	0.9995
		2757.88	0.9994
		2755.82	0.9993
		2753.76	0.9992
		2751.7	0.9992
		2749.64	0.9992
		2747.57	0.9992
		2745.51	0.9992
		2743.45	0.9992
		2741.39	0.9993
		2739.33	0.9993
		2737.27	0.9993
		2735.21	0.9994
		2733.15	0.9994
		2731.09	0.9995
		2729.02	0.9995
		2726.96	0.9995
		2724.9	0.9995
		2722.84	0.9994
		2720.78	0.9994
		2718.72	0.9993
		2716.66	0.9993
		2714.6	0.9992
		2712.53	0.9992
		2710.47	0.9992
		2708.41	0.9991
		2706.35	0.9991
		2704.29	0.9991
		2702.23	0.9991
		2700.17	0.9991
		2698.11	0.9991
		2696.05	0.9992
		2693.98	0.9992
		2691.92	0.9992
		2689.86	0.9992
		2687.8	0.9992
		2685.74	0.9992
		2683.68	0.9993
		2681.62	0.9993
		2679.56	0.9993
		2677.49	0.9993
		2675.43	0.9993
		2673.37	0.9993
		2671.31	0.9993
		2669.25	0.9993
		2667.19	0.9993
		2665.13	0.9993
		2663.07	0.9994
		2661.01	0.9993
		2658.94	0.9993
		2656.88	0.9993
		2654.82	0.9993
		2652.76	0.9994
		2650.7	0.9994
		2648.64	0.9994
		2646.58	0.9994
		2644.51	0.9994
		2642.45	0.9994
		2640.39	0.9994
		2638.33	0.9995
		2636.27	0.9995
		2634.21	0.9995
		2632.15	0.9995
		2630.09	0.9995
		2628.03	0.9995
		2625.96	0.9995
		2623.9	0.9995
		2621.84	0.9994
		2619.78	0.9994
		2617.72	0.9994
		2615.66	0.9993
		2613.6	0.9992
		2611.54	0.9991
		2609.47	0.9991
		2607.41	0.999
		2605.35	0.999
		2603.29	0.9989
		2601.23	0.9989
		2599.17	0.9989
		2597.11	0.9988
		2595.05	0.9988
		2592.99	0.9988
		2590.92	0.9989
		2588.86	0.9989
		2586.8	0.999
		2584.74	0.999
		2582.68	0.999
		2580.62	0.999
		2578.56	0.999
		2576.5	0.999
		2574.43	0.999
		2572.37	0.999
		2570.31	0.9989
		2568.25	0.9989
		2566.19	0.9989
		2564.13	0.9988
		2562.07	0.9988
		2560.01	0.9988
		2557.95	0.9987
		2555.88	0.9987
		2553.82	0.9987
		2551.76	0.9987
		2549.7	0.9987
		2547.64	0.9987
		2545.58	0.9987
		2543.52	0.9987
		2541.45	0.9987
		2539.39	0.9987
		2537.33	0.9987
		2535.27	0.9986
		2533.21	0.9986
		2531.15	0.9985
		2529.09	0.9985
		2527.03	0.9984
		2524.97	0.9984
		2522.91	0.9983
		2520.84	0.9983
		2518.78	0.9984
		2516.72	0.9984
		2514.66	0.9984
		2512.6	0.9984
		2510.54	0.9984
		2508.48	0.9984
		2506.41	0.9984
		2504.35	0.9984
		2502.29	0.9984
		2500.23	0.9984
		2498.17	0.9984
		2496.11	0.9984
		2494.05	0.9984
		2491.99	0.9984
		2489.93	0.9983
		2487.86	0.9982
		2485.8	0.9982
		2483.74	0.9982
		2481.68	0.9981
		2479.62	0.9981
		2477.56	0.998
		2475.5	0.998
		2473.44	0.998
		2471.38	0.998
		2469.31	0.998
		2467.25	0.998
		2465.19	0.9979
		2463.13	0.9979
		2461.07	0.9979
		2459.01	0.9978
		2456.95	0.9978
		2454.89	0.9978
		2452.82	0.9978
		2450.76	0.9978
		2448.7	0.9978
		2446.64	0.9978
		2444.58	0.9978
		2442.52	0.9977
		2440.46	0.9977
		2438.4	0.9977
		2436.33	0.9977
		2434.27	0.9977
		2432.21	0.9976
		2430.15	0.9976
		2428.09	0.9976
		2426.03	0.9976
		2423.97	0.9975
		2421.91	0.9974
		2419.84	0.9974
		2417.78	0.9973
		2415.72	0.9972
		2413.66	0.9972
		2411.6	0.9972
		2409.54	0.9971
		2407.48	0.9971
		2405.42	0.9971
		2403.36	0.9971
		2401.29	0.997
		2399.23	0.9969
		2397.17	0.9969
		2395.11	0.9968
		2393.05	0.9967
		2390.99	0.9967
		2388.93	0.9967
		2386.87	0.9965
		2384.8	0.9962
		2382.74	0.996
		2380.68	0.9959
		2378.62	0.996
		2376.56	0.9959
		2374.5	0.9959
		2372.44	0.9961
		2370.38	0.9963
		2368.32	0.9966
		2366.25	0.9969
		2364.19	0.9971
		2362.13	0.9972
		2360.07	0.9973
		2358.01	0.9973
		2355.95	0.9972
		2353.89	0.9972
		2351.82	0.9972
		2349.76	0.9972
		2347.7	0.9972
		2345.64	0.9972
		2343.58	0.9971
		2341.52	0.997
		2339.46	0.9969
		2337.4	0.9966
		2335.34	0.9964
		2333.28	0.9964
		2331.21	0.9965
		2329.15	0.9965
		2327.09	0.9965
		2325.03	0.9966
		2322.97	0.9968
		2320.91	0.997
		2318.85	0.9971
		2316.78	0.9971
		2314.72	0.9971
		2312.66	0.9971
		2310.6	0.997
		2308.54	0.9969
		2306.48	0.9969
		2304.42	0.9968
		2302.36	0.9969
		2300.3	0.9969
		2298.23	0.9969
		2296.17	0.9969
		2294.11	0.9969
		2292.05	0.9969
		2289.99	0.9969
		2287.93	0.997
		2285.87	0.997
		2283.81	0.9971
		2281.74	0.9971
		2279.68	0.9972
		2277.62	0.9973
		2275.56	0.9974
		2273.5	0.9975
		2271.44	0.9976
		2269.38	0.9977
		2267.32	0.9978
		2265.26	0.9979
		2263.19	0.998
		2261.13	0.998
		2259.07	0.9981
		2257.01	0.9981
		2254.95	0.9981
		2252.89	0.9981
		2250.83	0.9981
		2248.76	0.9981
		2246.7	0.998
		2244.64	0.998
		2242.58	0.998
		2240.52	0.998
		2238.46	0.998
		2236.4	0.9979
		2234.34	0.9979
		2232.28	0.9979
		2230.22	0.9979
		2228.15	0.9979
		2226.09	0.998
		2224.03	0.998
		2221.97	0.998
		2219.91	0.998
		2217.85	0.9981
		2215.79	0.9981
		2213.72	0.9983
		2211.66	0.9984
		2209.6	0.9985
		2207.54	0.9985
		2205.48	0.9985
		2203.42	0.9985
		2201.36	0.9986
		2199.3	0.9986
		2197.24	0.9986
		2195.17	0.9986
		2193.11	0.9986
		2191.05	0.9986
		2188.99	0.9987
		2186.93	0.9987
		2184.87	0.9987
		2182.81	0.9987
		2180.75	0.9987
		2178.68	0.9987
		2176.62	0.9987
		2174.56	0.9986
		2172.5	0.9987
		2170.44	0.9987
		2168.38	0.9987
		2166.32	0.9988
		2164.26	0.9989
		2162.2	0.9989
		2160.13	0.999
		2158.07	0.999
		2156.01	0.999
		2153.95	0.9991
		2151.89	0.9992
		2149.83	0.9992
		2147.77	0.9992
		2145.71	0.9993
		2143.64	0.9993
		2141.58	0.9993
		2139.52	0.9993
		2137.46	0.9993
		2135.4	0.9993
		2133.34	0.9993
		2131.28	0.9993
		2129.22	0.9993
		2127.16	0.9993
		2125.09	0.9993
		2123.03	0.9993
		2120.97	0.9993
		2118.91	0.9993
		2116.85	0.9993
		2114.79	0.9993
		2112.73	0.9993
		2110.66	0.9993
		2108.6	0.9994
		2106.54	0.9994
		2104.48	0.9994
		2102.42	0.9994
		2100.36	0.9994
		2098.3	0.9993
		2096.24	0.9993
		2094.18	0.9993
		2092.11	0.9993
		2090.05	0.9993
		2087.99	0.9994
		2085.93	0.9994
		2083.87	0.9994
		2081.81	0.9994
		2079.75	0.9994
		2077.69	0.9994
		2075.62	0.9995
		2073.56	0.9995
		2071.5	0.9995
		2069.44	0.9995
		2067.38	0.9995
		2065.32	0.9996
		2063.26	0.9996
		2061.2	0.9997
		2059.14	0.9997
		2057.07	0.9997
		2055.01	0.9997
		2052.95	0.9997
		2050.89	0.9997
		2048.83	0.9997
		2046.77	0.9997
		2044.71	0.9997
		2042.65	0.9996
		2040.59	0.9996
		2038.52	0.9996
		2036.46	0.9996
		2034.4	0.9996
		2032.34	0.9996
		2030.28	0.9995
		2028.22	0.9995
		2026.16	0.9995
		2024.1	0.9995
		2022.03	0.9995
		2019.97	0.9995
		2017.91	0.9995
		2015.85	0.9995
		2013.79	0.9995
		2011.73	0.9995
		2009.67	0.9995
		2007.61	0.9995
		2005.54	0.9995
		2003.48	0.9995
		2001.42	0.9995
		1999.36	0.9995
		1997.3	0.9996
		1995.24	0.9996
		1993.18	0.9997
		1991.12	0.9997
		1989.06	0.9997
		1986.99	0.9997
		1984.93	0.9997
		1982.87	0.9997
		1980.81	0.9997
		1978.75	0.9997
		1976.69	0.9996
		1974.63	0.9996
		1972.57	0.9996
		1970.5	0.9996
		1968.44	0.9996
		1966.38	0.9995
		1964.32	0.9994
		1962.26	0.9993
		1960.2	0.9993
		1958.14	0.9992
		1956.08	0.9992
		1954.01	0.9992
		1951.95	0.9992
		1949.89	0.9992
		1947.83	0.9993
		1945.77	0.9993
		1943.71	0.9993
		1941.65	0.9993
		1939.59	0.9994
		1937.53	0.9995
		1935.46	0.9995
		1933.4	0.9996
		1931.34	0.9996
		1929.28	0.9997
		1927.22	0.9998
		1925.16	0.9998
		1923.1	0.9998
		1921.04	0.9999
		1918.97	0.9999
		1916.91	0.9999
		1914.85	0.9999
		1912.79	0.9998
		1910.73	0.9998
		1908.67	0.9998
		1906.61	0.9997
		1904.55	0.9997
		1902.48	0.9996
		1900.42	0.9996
		1898.36	0.9996
		1896.3	0.9996
		1894.24	0.9995
		1892.18	0.9996
		1890.12	0.9996
		1888.06	0.9996
		1885.99	0.9995
		1883.93	0.9995
		1881.87	0.9996
		1879.81	0.9996
		1877.75	0.9996
		1875.69	0.9997
		1873.63	0.9998
		1871.57	0.9998
		1869.51	0.9998
		1867.44	0.9998
		1865.38	0.9997
		1863.32	0.9997
		1861.26	0.9997
		1859.2	0.9997
		1857.14	0.9997
		1855.08	0.9997
		1853.02	0.9997
		1850.95	0.9997
		1848.89	0.9997
		1846.83	0.9997
		1844.77	0.9996
		1842.71	0.9996
		1840.65	0.9995
		1838.59	0.9995
		1836.53	0.9995
		1834.46	0.9995
		1832.4	0.9995
		1830.34	0.9995
		1828.28	0.9994
		1826.22	0.9994
		1824.16	0.9994
		1822.1	0.9994
		1820.04	0.9994
		1817.97	0.9994
		1815.91	0.9994
		1813.85	0.9994
		1811.79	0.9995
		1809.73	0.9996
		1807.67	0.9996
		1805.61	0.9997
		1803.55	0.9997
		1801.49	0.9998
		1799.42	0.9998
		1797.36	0.9998
		1795.3	0.9998
		1793.24	0.9998
		1791.18	0.9998
		1789.12	0.9998
		1787.06	0.9998
		1785	0.9998
		1782.93	0.9998
		1780.87	0.9998
		1778.81	0.9998
		1776.75	0.9998
		1774.69	0.9998
		1772.63	0.9998
		1770.57	0.9998
		1768.51	0.9999
		1766.44	0.9999
		1764.38	0.9999
		1762.32	0.9999
		1760.26	0.9999
		1758.2	0.9999
		1756.14	0.9998
		1754.08	0.9998
		1752.02	0.9998
		1749.96	0.9998
		1747.89	0.9998
		1745.83	0.9998
		1743.77	0.9998
		1741.71	0.9999
		1739.65	0.9999
		1737.59	0.9999
		1735.53	0.9999
		1733.47	0.9999
		1731.4	0.9999
		1729.34	0.9998
		1727.28	0.9997
		1725.22	0.9996
		1723.16	0.9994
		1721.1	0.9991
		1719.04	0.9988
		1716.98	0.9985
		1714.92	0.9982
		1712.85	0.9978
		1710.79	0.9974
		1708.73	0.997
		1706.67	0.9967
		1704.61	0.9963
		1702.55	0.996
		1700.49	0.9957
		1698.43	0.9955
		1696.37	0.9953
		1694.3	0.9951
		1692.24	0.995
		1690.18	0.9949
		1688.12	0.9949
		1686.06	0.9949
		1684	0.995
		1681.94	0.995
		1679.88	0.9951
		1677.81	0.9952
		1675.75	0.9952
		1673.69	0.9953
		1671.63	0.9954
		1669.57	0.9955
		1667.51	0.9957
		1665.45	0.9958
		1663.39	0.996
		1661.32	0.9961
		1659.26	0.9963
		1657.2	0.9965
		1655.14	0.9967
		1653.08	0.9969
		1651.02	0.9971
		1648.96	0.9972
		1646.9	0.9974
		1644.84	0.9976
		1642.77	0.9977
		1640.71	0.9978
		1638.65	0.9979
		1636.59	0.998
		1634.53	0.9981
		1632.47	0.9982
		1630.41	0.9982
		1628.35	0.9983
		1626.28	0.9983
		1624.22	0.9984
		1622.16	0.9985
		1620.1	0.9985
		1618.04	0.9986
		1615.98	0.9987
		1613.92	0.9988
		1611.86	0.9989
		1609.8	0.9991
		1607.73	0.9993
		1605.67	0.9995
		1603.61	0.9996
		1601.55	0.9996
		1599.49	0.9996
		1597.43	0.9995
		1595.37	0.9995
		1593.31	0.9993
		1591.24	0.9991
		1589.18	0.9989
		1587.12	0.9987
		1585.06	0.9985
		1583	0.9983
		1580.94	0.9981
		1578.88	0.998
		1576.82	0.9979
		1574.75	0.9979
		1572.69	0.9979
		1570.63	0.9979
		1568.57	0.998
		1566.51	0.998
		1564.45	0.9981
		1562.39	0.9981
		1560.33	0.9979
		1558.27	0.9976
		1556.2	0.9969
		1554.14	0.996
		1552.08	0.9947
		1550.02	0.9931
		1547.96	0.9911
		1545.9	0.9887
		1543.84	0.9858
		1541.78	0.9826
		1539.71	0.9792
		1537.65	0.9754
		1535.59	0.9716
		1533.53	0.9677
		1531.47	0.9639
		1529.41	0.9601
		1527.35	0.9565
		1525.29	0.9532
		1523.22	0.9501
		1521.16	0.9473
		1519.1	0.9452
		1517.04	0.9438
		1514.98	0.9431
		1512.92	0.943
		1510.86	0.9437
		1508.8	0.945
		1506.73	0.947
		1504.67	0.9495
		1502.61	0.9525
		1500.55	0.9558
		1498.49	0.9593
		1496.43	0.963
		1494.37	0.9667
		1492.31	0.9704
		1490.24	0.9741
		1488.18	0.9775
		1486.12	0.9808
		1484.06	0.9837
		1482	0.9863
		1479.94	0.9884
		1477.88	0.9901
		1475.82	0.9914
		1473.76	0.9924
		1471.69	0.9933
		1469.63	0.994
		1467.57	0.9946
		1465.51	0.9951
		1463.45	0.9956
		1461.39	0.996
		1459.33	0.9964
		1457.27	0.9968
		1455.2	0.9972
		1453.14	0.9976
		1451.08	0.998
		1449.02	0.9984
		1446.96	0.9987
		1444.9	0.999
		1442.84	0.9993
		1440.78	0.9996
		1438.71	0.9999
		1436.65	1.0001
		1434.59	1.0002
		1432.53	0.9999
		1430.47	0.9991
		1428.41	0.9975
		1426.35	0.9953
		1424.29	0.9927
		1422.23	0.9899
		1420.16	0.9871
		1418.1	0.9844
		1416.04	0.9821
		1413.98	0.9802
		1411.92	0.9786
		1409.86	0.9775
		1407.8	0.9769
		1405.74	0.9768
		1403.67	0.9771
		1401.61	0.9777
		1399.55	0.9786
		1397.49	0.9796
		1395.43	0.9807
		1393.37	0.9821
		1391.31	0.9834
		1389.25	0.9849
		1387.18	0.9861
		1385.12	0.9871
		1383.06	0.9874
		1381	0.9869
		1378.94	0.9858
		1376.88	0.984
		1374.82	0.9818
		1372.76	0.9794
		1370.7	0.9767
		1368.63	0.974
		1366.57	0.9715
		1364.51	0.9691
		1362.45	0.9671
		1360.39	0.9655
		1358.33	0.9644
		1356.27	0.9638
		1354.21	0.9635
		1352.14	0.9637
		1350.08	0.9643
		1348.02	0.9653
		1345.96	0.9668
		1343.9	0.9688
		1341.84	0.9712
		1339.78	0.974
		1337.72	0.977
		1335.65	0.98
		1333.59	0.9829
		1331.53	0.9855
		1329.47	0.9877
		1327.41	0.9894
		1325.35	0.9906
		1323.29	0.9914
		1321.23	0.9919
		1319.17	0.9922
		1317.11	0.9924
		1315.04	0.9925
		1312.98	0.9925
		1310.92	0.9925
		1308.86	0.9925
		1306.8	0.9925
		1304.74	0.9925
		1302.68	0.9926
		1300.62	0.9928
		1298.55	0.993
		1296.49	0.9932
		1294.43	0.9934
		1292.37	0.9937
		1290.31	0.994
		1288.25	0.9943
		1286.19	0.9947
		1284.12	0.9951
		1282.06	0.9955
		1280	0.9959
		1277.94	0.9962
		1275.88	0.9965
		1273.82	0.9968
		1271.76	0.997
		1269.7	0.9971
		1267.64	0.9972
		1265.58	0.9973
		1263.51	0.9973
		1261.45	0.9973
		1259.39	0.9972
		1257.33	0.9972
		1255.27	0.9972
		1253.21	0.9972
		1251.15	0.9972
		1249.09	0.9973
		1247.02	0.9973
		1244.96	0.9974
		1242.9	0.9975
		1240.84	0.9977
		1238.78	0.9978
		1236.72	0.998
		1234.66	0.9981
		1232.6	0.9983
		1230.53	0.9984
		1228.47	0.9985
		1226.41	0.9986
		1224.35	0.9986
		1222.29	0.9984
		1220.23	0.9982
		1218.17	0.998
		1216.11	0.9977
		1214.05	0.9975
		1211.98	0.9972
		1209.92	0.997
		1207.86	0.9969
		1205.8	0.9968
		1203.74	0.9967
		1201.68	0.9967
		1199.62	0.9967
		1197.56	0.9967
		1195.49	0.9968
		1193.43	0.9969
		1191.37	0.9971
		1189.31	0.9972
		1187.25	0.9974
		1185.19	0.9977
		1183.13	0.9979
		1181.07	0.9981
		1179	0.9982
		1176.94	0.9982
		1174.88	0.9982
		1172.82	0.9981
		1170.76	0.998
		1168.7	0.998
		1166.64	0.9979
		1164.58	0.9978
		1162.52	0.9978
		1160.45	0.9977
		1158.39	0.9977
		1156.33	0.9977
		1154.27	0.9977
		1152.21	0.9977
		1150.15	0.9977
		1148.09	0.9976
		1146.03	0.9975
		1143.96	0.9974
		1141.9	0.9973
		1139.84	0.9972
		1137.78	0.9972
		1135.72	0.9971
		1133.66	0.997
		1131.6	0.9969
		1129.54	0.9968
		1127.47	0.9967
		1125.41	0.9964
		1123.35	0.9961
		1121.29	0.9958
		1119.23	0.9956
		1117.17	0.9953
		1115.11	0.9951
		1113.05	0.9948
		1110.98	0.9947
		1108.92	0.9945
		1106.86	0.9944
		1104.8	0.9943
		1102.74	0.9942
		1100.68	0.9941
		1098.62	0.994
		1096.56	0.994
		1094.49	0.994
		1092.43	0.9941
		1090.37	0.9943
		1088.31	0.9944
		1086.25	0.9946
		1084.19	0.9948
		1082.13	0.995
		1080.07	0.9951
		1078.01	0.9952
		1075.94	0.9953
		1073.88	0.9953
		1071.82	0.9955
		1069.76	0.9956
		1067.7	0.9957
		1065.64	0.9957
		1063.58	0.9957
		1061.52	0.9957
		1059.45	0.9957
		1057.39	0.9957
		1055.33	0.9957
		1053.27	0.9956
		1051.21	0.9955
		1049.15	0.9955
		1047.09	0.9956
		1045.03	0.9958
		1042.96	0.9962
		1040.9	0.9965
		1038.84	0.9965
		1036.78	0.9961
		1034.72	0.9953
		1032.66	0.9946
		1030.6	0.9938
		1028.54	0.9931
		1026.48	0.9924
		1024.41	0.9919
		1022.35	0.9914
		1020.29	0.9911
		1018.23	0.9909
		1016.17	0.9908
		1014.11	0.9908
		1012.05	0.9909
		1009.99	0.9912
		1007.92	0.9917
		1005.86	0.9922
		1003.8	0.9929
		1001.74	0.9937
		999.68	0.9947
		997.619	0.9958
		995.558	0.9968
		993.497	0.9976
		991.436	0.998
		989.374	0.9981
		987.313	0.9979
		985.252	0.9978
		983.191	0.9978
		981.13	0.9978
		979.068	0.9979
		977.007	0.9979
		974.946	0.998
		972.885	0.998
		970.824	0.9981
		968.762	0.9981
		966.701	0.9982
		964.64	0.9983
		962.579	0.9984
		960.518	0.9984
		958.456	0.9985
		956.395	0.9986
		954.334	0.9987
		952.273	0.9987
		950.212	0.9988
		948.15	0.9989
		946.089	0.999
		944.028	0.9991
		941.967	0.9992
		939.906	0.9992
		937.844	0.9993
		935.783	0.9993
		933.722	0.9993
		931.661	0.9993
		929.6	0.9993
		927.538	0.9993
		925.477	0.9993
		923.416	0.9993
		921.355	0.9993
		919.294	0.9993
		917.232	0.9994
		915.171	0.9994
		913.11	0.9994
		911.049	0.9994
		908.988	0.9995
		906.926	0.9995
		904.865	0.9996
		902.804	0.9995
		900.743	0.9995
		898.682	0.9993
		896.621	0.9991
		894.559	0.9989
		892.498	0.9987
		890.437	0.9985
		888.376	0.9982
		886.315	0.9979
		884.253	0.9977
		882.192	0.9975
		880.131	0.9973
		878.07	0.9972
		876.009	0.9972
		873.947	0.9972
		871.886	0.9972
		869.825	0.9973
		867.764	0.9974
		865.703	0.9976
		863.641	0.9979
		861.58	0.9982
		859.519	0.9985
		857.458	0.9988
		855.397	0.999
		853.335	0.9991
		851.274	0.9992
		849.213	0.9992
		847.152	0.9992
		845.091	0.999
		843.029	0.9986
		840.968	0.9981
		838.907	0.9975
		836.846	0.9968
		834.785	0.9959
		832.723	0.9952
		830.662	0.9943
		828.601	0.9929
		826.54	0.9905
		824.479	0.9872
		822.417	0.9836
		820.356	0.98
		818.295	0.9768
		816.234	0.974
		814.173	0.9717
		812.111	0.97
		810.05	0.9688
		807.989	0.9681
		805.928	0.968
		803.867	0.9684
		801.805	0.9694
		799.744	0.9708
		797.683	0.9726
		795.622	0.9747
		793.561	0.9772
		791.499	0.9798
		789.438	0.9825
		787.377	0.9853
		785.316	0.9879
		783.255	0.9902
		781.194	0.9917
		779.132	0.9922
		777.071	0.9918
		775.01	0.9913
		772.949	0.991
		770.888	0.9909
		768.826	0.9908
		766.765	0.9909
		764.704	0.991
		762.643	0.9912
		760.582	0.9913
		758.52	0.9915
		756.459	0.9918
		754.398	0.9921
		752.337	0.9925
		750.276	0.993
		748.214	0.9935
		746.153	0.994
		744.092	0.9944
		742.031	0.9948
		739.97	0.9951
		737.908	0.9954
		735.847	0.9956
		733.786	0.9959
		731.725	0.9961
		729.664	0.9964
		727.602	0.9966
		725.541	0.9968
		723.48	0.9969
		721.419	0.997
		719.358	0.997
		717.296	0.9971
		715.235	0.9971
		713.174	0.9972
		711.113	0.9972
		709.052	0.9971
		706.99	0.9971
		704.929	0.9971
		702.868	0.9972
		700.807	0.9972
		698.746	0.9972
		696.684	0.9972
		694.623	0.9972
		692.562	0.9972
		690.501	0.9972
		688.44	0.9972
		686.378	0.9973
		684.317	0.9973
		682.256	0.9974
		680.195	0.9975
		678.134	0.9976
		676.072	0.9977
		674.011	0.9977
		671.95	0.9977
		669.889	0.9977
		667.828	0.9978
		665.766	0.9979
		663.705	0.998
		661.644	0.9981
		659.583	0.9981
		657.522	0.9982
		655.461	0.9984
		653.399	0.9985
		651.338	0.9986
		649.277	0.9987
		647.216	0.9988
		645.155	0.9989
		643.093	0.999
		641.032	0.999
		638.971	0.999
		636.91	0.999
		634.849	0.999
		632.787	0.9991
		630.726	0.9991
		628.665	0.9992
		626.604	0.9991
		624.543	0.999
		622.481	0.999
		620.42	0.999
		618.359	0.999
		616.298	0.999
		614.237	0.999
		612.175	0.999
		610.114	0.999
		608.053	0.999
		605.992	0.999
		603.931	0.999
		601.869	0.999
		599.808	0.999

## Sheet: fig4b
Figure 4b	sNMR of the CTF film	ppm	intensity
		--	--
		299.6	1.34546e-05
		299.539	-5.45338e-08
		299.478	-1.24709e-05
		299.417	-2.37944e-05
		299.356	-3.40252e-05
		299.295	-4.31632e-05
		299.235	-5.12084e-05
		299.174	-5.81609e-05
		299.113	-6.40205e-05
		299.052	-6.87874e-05
		298.991	-7.24615e-05
		298.93	-7.50428e-05
		298.869	-7.42785e-05
		298.808	-7.23515e-05
		298.747	-6.9566e-05
		298.686	-6.6264e-05
		298.625	-6.2801e-05
		298.565	-5.95334e-05
		298.504	-5.68256e-05
		298.443	-5.50571e-05
		298.382	-5.50343e-05
		298.321	-5.6984e-05
		298.26	-6.08772e-05
		298.199	-6.64691e-05
		298.138	-7.33011e-05
		298.077	-8.06912e-05
		298.016	-8.7763e-05
		297.955	-9.35478e-05
		297.895	-9.71404e-05
		297.834	-9.78494e-05
		297.773	-9.52879e-05
		297.712	-8.93884e-05
		297.651	-8.03739e-05
		297.59	-6.87273e-05
		297.529	-5.51704e-05
		297.468	-4.06255e-05
		297.407	-2.61359e-05
		297.346	-1.27514e-05
		297.285	-1.41225e-06
		297.225	7.13211e-06
		297.164	1.23587e-05
		297.103	1.39762e-05
		297.042	1.19295e-05
		296.981	6.41832e-06
		296.92	-2.08423e-06
		296.859	-1.28448e-05
		296.798	-2.49306e-05
		296.737	-3.73068e-05
		296.676	-4.89462e-05
		296.615	-5.89345e-05
		296.555	-6.65604e-05
		296.494	-7.13754e-05
		296.433	-7.32087e-05
		296.372	-7.21383e-05
		296.311	-6.8443e-05
		296.25	-6.25676e-05
		296.189	-5.5109e-05
		296.128	-4.67895e-05
		296.067	-3.83762e-05
		296.006	-3.0554e-05
		295.945	-2.38214e-05
		295.885	-1.84778e-05
		295.824	-1.46876e-05
		295.763	-1.25406e-05
		295.702	-1.20485e-05
		295.641	-1.31022e-05
		295.58	-1.54592e-05
		295.519	-1.87949e-05
		295.458	-2.27868e-05
		295.397	-2.7177e-05
		295.336	-3.17843e-05
		295.275	-3.64729e-05
		295.215	-4.11059e-05
		295.154	-4.5512e-05
		295.093	-4.94794e-05
		295.032	-5.27774e-05
		294.971	-5.5198e-05
		294.91	-5.66098e-05
		294.849	-5.70004e-05
		294.788	-5.64841e-05
		294.727	-5.52718e-05
		294.666	-5.36237e-05
		294.605	-5.18018e-05
		294.545	-5.00151e-05
		294.484	-4.83629e-05
		294.423	-4.68065e-05
		294.362	-4.52018e-05
		294.301	-4.33746e-05
		294.24	-4.11875e-05
		294.179	-3.85833e-05
		294.118	-3.56238e-05
		294.057	-3.25205e-05
		293.996	-2.9611e-05
		293.935	-2.72569e-05
		293.875	-2.57161e-05
		293.814	-2.50702e-05
		293.753	-2.52313e-05
		293.692	-2.59898e-05
		293.631	-2.70668e-05
		293.57	-2.81744e-05
		293.509	-2.90932e-05
		293.448	-2.97415e-05
		293.387	-3.02e-05
		293.326	-3.06695e-05
		293.265	-3.13832e-05
		293.205	-3.25243e-05
		293.144	-3.41889e-05
		293.083	-3.63945e-05
		293.022	-3.90981e-05
		292.961	-4.22025e-05
		292.9	-4.55772e-05
		292.839	-4.91188e-05
		292.778	-5.28171e-05
		292.717	-5.67586e-05
		292.656	-6.10495e-05
		292.595	-6.57229e-05
		292.535	-7.06999e-05
		292.474	-7.58056e-05
		292.413	-8.0797e-05
		292.352	-8.53789e-05
		292.291	-8.92225e-05
		292.23	-9.19924e-05
		292.169	-9.33739e-05
		292.108	-9.31026e-05
		292.047	-9.10161e-05
		291.986	-8.71187e-05
		291.925	-8.16062e-05
		291.865	-7.48036e-05
		291.804	-6.70386e-05
		291.743	-5.85392e-05
		291.682	-4.94313e-05
		291.621	-3.98375e-05
		291.56	-2.99984e-05
		291.499	-2.03184e-05
		291.438	-1.12939e-05
		291.377	-3.37241e-06
		291.316	3.15503e-06
		291.255	8.14711e-06
		291.195	1.15068e-05
		291.134	1.30837e-05
		291.073	1.26981e-05
		291.012	1.02976e-05
		290.951	6.12656e-06
		290.89	7.45835e-07
		290.829	-5.1449e-06
		290.768	-1.0971e-05
		290.707	-1.64491e-05
		290.646	-2.15584e-05
		290.585	-2.63675e-05
		290.524	-3.08545e-05
		290.464	-3.48421e-05
		290.403	-3.80828e-05
		290.342	-4.0429e-05
		290.281	-4.19634e-05
		290.22	-4.29854e-05
		290.159	-4.38635e-05
		290.098	-4.48701e-05
		290.037	-4.61214e-05
		289.976	-4.76468e-05
		289.915	-4.95033e-05
		289.854	-5.18339e-05
		289.794	-5.48254e-05
		289.733	-5.85959e-05
		289.672	-6.30978e-05
		289.611	-6.81139e-05
		289.55	-7.33578e-05
		289.489	-7.86053e-05
		289.428	-8.37518e-05
		289.367	-8.87577e-05
		289.306	-9.35392e-05
		289.245	-9.78962e-05
		289.185	-0.000101528
		289.124	-0.000104124
		289.063	-0.000105478
		289.002	-0.000105559
		288.941	-0.000104503
		288.88	-0.000102526
		288.819	-9.98276e-05
		288.758	-9.65377e-05
		288.697	-9.27203e-05
		288.636	-8.83822e-05
		288.575	-8.34778e-05
		288.514	-7.7933e-05
		288.454	-7.17093e-05
		288.393	-6.48708e-05
		288.332	-5.75977e-05
		288.271	-5.01376e-05
		288.21	-4.27416e-05
		288.149	-3.56304e-05
		288.088	-2.89887e-05
		288.027	-2.29544e-05
		287.966	-1.75994e-05
		287.905	-1.29245e-05
		287.844	-8.88137e-06
		287.784	-5.39984e-06
		287.723	-2.39528e-06
		287.662	2.29782e-07
		287.601	2.55663e-06
		287.54	4.60009e-06
		287.479	6.29471e-06
		287.418	7.55871e-06
		287.357	8.39213e-06
		287.296	8.91192e-06
		287.235	9.27948e-06
		287.174	9.58314e-06
		287.114	9.78012e-06
		287.053	9.73745e-06
		286.992	9.32e-06
		286.931	8.45114e-06
		286.87	7.12241e-06
		286.809	5.38142e-06
		286.748	3.33115e-06
		286.687	1.14079e-06
		286.626	-9.58216e-07
		286.565	-2.71236e-06
		286.504	-3.91658e-06
		286.444	-4.48615e-06
		286.383	-4.50121e-06
		286.322	-4.21181e-06
		286.261	-4.00442e-06
		286.2	-4.33143e-06
		286.139	-5.6103e-06
		286.078	-8.11808e-06
		286.017	-1.19242e-05
		285.956	-1.68928e-05
		285.895	-2.27452e-05
		285.834	-2.91433e-05
		285.774	-3.57512e-05
		285.713	-4.22645e-05
		285.652	-4.84165e-05
		285.591	-5.39792e-05
		285.53	-5.87594e-05
		285.469	-6.25811e-05
		285.408	-6.5257e-05
		285.347	-6.65743e-05
		285.286	-6.63234e-05
		285.225	-6.43692e-05
		285.164	-6.07269e-05
		285.104	-5.55932e-05
		285.043	-4.93132e-05
		284.982	-4.23007e-05
		284.921	-3.49471e-05
		284.86	-2.75561e-05
		284.799	-2.03253e-05
		284.738	-1.33715e-05
		284.677	-6.77435e-06
		284.616	-6.15613e-07
		284.555	4.99517e-06
		284.494	9.90941e-06
		284.434	1.39489e-05
		284.373	1.69391e-05
		284.312	1.87516e-05
		284.251	1.93324e-05
		284.19	1.87143e-05
		284.129	1.70197e-05
		284.068	1.44473e-05
		284.007	1.12239e-05
		283.946	7.53197e-06
		283.885	3.46245e-06
		283.824	-9.77197e-07
		283.764	-5.82286e-06
		283.703	-1.11179e-05
		283.642	-1.6877e-05
		283.581	-2.30304e-05
		283.52	-2.93795e-05
		283.459	-3.56285e-05
		283.398	-4.14924e-05
		283.337	-4.6791e-05
		283.276	-5.1445e-05
		283.215	-5.53957e-05
		283.154	-5.85425e-05
		283.094	-6.07381e-05
		283.033	-6.18089e-05
		282.972	-6.15665e-05
		282.911	-5.98293e-05
		282.85	-5.6481e-05
		282.789	-5.15348e-05
		282.728	-4.51482e-05
		282.667	-3.75813e-05
		282.606	-2.91527e-05
		282.545	-2.02361e-05
		282.484	-1.12814e-05
		282.424	-2.80487e-06
		282.363	4.67732e-06
		282.302	1.0746e-05
		282.241	1.51555e-05
		282.18	1.78474e-05
		282.119	1.88945e-05
		282.058	1.83972e-05
		281.997	1.63841e-05
		281.936	1.27748e-05
		281.875	7.44252e-06
		281.814	3.58358e-07
		281.754	-8.26663e-06
		281.693	-1.79444e-05
		281.632	-2.80179e-05
		281.571	-3.7838e-05
		281.51	-4.68785e-05
		281.449	-5.47252e-05
		281.388	-6.10165e-05
		281.327	-6.54632e-05
		281.266	-6.79835e-05
		281.205	-6.88369e-05
		281.144	-6.861e-05
		281.084	-6.80209e-05
		281.023	-6.76614e-05
		280.962	-6.78354e-05
		280.901	-6.85531e-05
		280.84	-6.96295e-05
		280.779	-7.07971e-05
		280.718	-7.1793e-05
		280.657	-7.24204e-05
		280.596	-7.25814e-05
		280.535	-7.22518e-05
		280.474	-7.14002e-05
		280.414	-6.98995e-05
		280.353	-6.74967e-05
		280.292	-6.38474e-05
		280.231	-5.85771e-05
		280.17	-5.13501e-05
		280.109	-4.19627e-05
		280.048	-3.04598e-05
		279.987	-1.72102e-05
		279.926	-2.8757e-06
		279.865	1.17066e-05
		279.804	2.56472e-05
		279.744	3.80846e-05
		279.683	4.8252e-05
		279.622	5.55689e-05
		279.561	5.97371e-05
		279.5	6.07848e-05
		279.439	5.90199e-05
		279.378	5.48999e-05
		279.317	4.88652e-05
		279.256	4.12196e-05
		279.195	3.21364e-05
		279.134	2.17917e-05
		279.074	1.05135e-05
		279.013	-1.17867e-06
		278.952	-1.26651e-05
		278.891	-2.33613e-05
		278.83	-3.28088e-05
		278.769	-4.07004e-05
		278.708	-4.68578e-05
		278.647	-5.11894e-05
		278.586	-5.36691e-05
		278.525	-5.43704e-05
		278.464	-5.35276e-05
		278.404	-5.15302e-05
		278.343	-4.88047e-05
		278.282	-4.56526e-05
		278.221	-4.21622e-05
		278.16	-3.82313e-05
		278.099	-3.36461e-05
		278.038	-2.81691e-05
		277.977	-2.16274e-05
		277.916	-1.39904e-05
		277.855	-5.39678e-06
		277.794	3.87919e-06
		277.734	1.34755e-05
		277.673	2.29605e-05
		277.612	3.184e-05
		277.551	3.9597e-05
		277.49	4.57729e-05
		277.429	5.00556e-05
		277.368	5.23419e-05
		277.307	5.27515e-05
		277.246	5.15795e-05
		277.185	4.91962e-05
		277.124	4.59483e-05
		277.064	4.21129e-05
		277.003	3.79007e-05
		276.942	3.34659e-05
		276.881	2.89087e-05
		276.82	2.43004e-05
		276.759	1.97336e-05
		276.698	1.53538e-05
		276.637	1.13335e-05
		276.576	7.82151e-06
		276.515	4.91909e-06
		276.454	2.68607e-06
		276.394	1.1325e-06
		276.333	1.83049e-07
		276.272	-3.39987e-07
		276.211	-6.68239e-07
		276.15	-9.86828e-07
		276.089	-1.34391e-06
		276.028	-1.61929e-06
		275.967	-1.55346e-06
		275.906	-8.0783e-07
		275.845	9.67795e-07
		275.784	4.06114e-06
		275.724	8.60858e-06
		275.663	1.45041e-05
		275.602	2.13522e-05
		275.541	2.85129e-05
		275.48	3.52411e-05
		275.419	4.08557e-05
		275.358	4.48596e-05
		275.297	4.69761e-05
		275.236	4.71259e-05
		275.175	4.53891e-05
		275.114	4.19703e-05
		275.054	3.7165e-05
		274.993	3.13241e-05
		274.932	2.48193e-05
		274.871	1.80136e-05
		274.81	1.12439e-05
		274.749	4.83239e-06
		274.688	-8.72777e-07
		274.627	-5.46995e-06
		274.566	-8.55374e-06
		274.505	-9.84916e-06
		274.444	-9.34428e-06
		274.384	-7.31412e-06
		274.323	-4.21932e-06
		274.262	-5.66618e-07
		274.201	3.17782e-06
		274.14	6.61253e-06
		274.079	9.41009e-06
		274.018	1.13409e-05
		273.957	1.23027e-05
		273.896	1.23392e-05
		273.835	1.16355e-05
		273.774	1.04628e-05
		273.714	9.05928e-06
		273.653	7.49507e-06
		273.592	5.62722e-06
		273.531	3.19969e-06
		273.47	1.83979e-08
		273.409	-3.93385e-06
		273.348	-8.50776e-06
		273.287	-1.34684e-05
		273.226	-1.85501e-05
		273.165	-2.34443e-05
		273.104	-2.77533e-05
		273.044	-3.09652e-05
		272.983	-3.24907e-05
		272.922	-3.1775e-05
		272.861	-2.84516e-05
		272.8	-2.24693e-05
		272.739	-1.41202e-05
		272.678	-3.95353e-06
		272.617	7.36972e-06
		272.556	1.91972e-05
		272.495	3.09228e-05
		272.434	4.19499e-05
		272.374	5.16492e-05
		272.313	5.93984e-05
		272.252	6.47254e-05
		272.191	6.74694e-05
		272.13	6.78324e-05
		272.069	6.62788e-05
		272.008	6.33775e-05
		271.947	5.97036e-05
		271.886	5.58134e-05
		271.825	5.22138e-05
		271.764	4.928e-05
		271.704	4.71768e-05
		271.643	4.58499e-05
		271.582	4.50809e-05
		271.521	4.45584e-05
		271.46	4.395e-05
		271.399	4.29936e-05
		271.338	4.15836e-05
		271.277	3.97935e-05
		271.216	3.78206e-05
		271.155	3.59055e-05
		271.094	3.42743e-05
		271.034	3.30954e-05
		270.973	3.24345e-05
		270.912	3.22404e-05
		270.851	3.23963e-05
		270.79	3.28026e-05
		270.729	3.34121e-05
		270.668	3.41957e-05
		270.607	3.50887e-05
		270.546	3.59645e-05
		270.485	3.66397e-05
		270.424	3.69044e-05
		270.363	3.65921e-05
		270.303	3.5671e-05
		270.242	3.42861e-05
		270.181	3.26974e-05
		270.12	3.11575e-05
		270.059	2.98278e-05
		269.998	2.87739e-05
		269.937	2.80026e-05
		269.876	2.74858e-05
		269.815	2.71596e-05
		269.754	2.69022e-05
		269.693	2.65062e-05
		269.633	2.56873e-05
		269.572	2.41765e-05
		269.511	2.18624e-05
		269.45	1.8863e-05
		269.389	1.54497e-05
		269.328	1.18973e-05
		269.267	8.40656e-06
		269.206	5.14455e-06
		269.145	2.31017e-06
		269.084	1.34086e-07
		269.024	-1.1662e-06
		268.963	-1.40805e-06
		268.902	-4.35556e-07
		268.841	1.86979e-06
		268.78	5.54538e-06
		268.719	1.0513e-05
		268.658	1.65859e-05
		268.597	2.34986e-05
		268.536	3.09278e-05
		268.475	3.84995e-05
		268.414	4.57965e-05
		268.353	5.23781e-05
		268.293	5.7818e-05
		268.232	6.17711e-05
		268.171	6.40482e-05
		268.11	6.46519e-05
		268.049	6.37386e-05
		267.988	6.15377e-05
		267.927	5.82891e-05
		267.866	5.42232e-05
		267.805	4.95562e-05
		267.744	4.44795e-05
		267.683	3.91654e-05
		267.623	3.38052e-05
		267.562	2.86437e-05
		267.501	2.39537e-05
		267.44	1.99513e-05
		267.379	1.67242e-05
		267.318	1.42303e-05
		267.257	1.23508e-05
		267.196	1.09353e-05
		267.135	9.81884e-06
		267.074	8.84549e-06
		267.013	7.92805e-06
		266.953	7.11886e-06
		266.892	6.63731e-06
		266.831	6.82532e-06
		266.77	8.04799e-06
		266.709	1.0581e-05
		266.648	1.45262e-05
		266.587	1.97812e-05
		266.526	2.60623e-05
		266.465	3.29501e-05
		266.404	3.9935e-05
		266.343	4.64674e-05
		266.283	5.20434e-05
		266.222	5.63178e-05
		266.161	5.91857e-05
		266.1	6.07642e-05
		266.039	6.12743e-05
		265.978	6.08976e-05
		265.917	5.97081e-05
		265.856	5.77194e-05
		265.795	5.49931e-05
		265.734	5.17042e-05
		265.673	4.80973e-05
		265.613	4.43687e-05
		265.552	4.05717e-05
		265.491	3.66133e-05
		265.43	3.2323e-05
		265.369	2.75297e-05
		265.308	2.2109e-05
		265.247	1.60069e-05
		265.186	9.25592e-06
		265.125	1.98588e-06
		265.064	-5.57512e-06
		265.003	-1.31029e-05
		264.943	-2.01833e-05
		264.882	-2.63409e-05
		264.821	-3.11174e-05
		264.76	-3.41956e-05
		264.699	-3.55175e-05
		264.638	-3.53172e-05
		264.577	-3.4027e-05
		264.516	-3.2108e-05
		264.455	-2.99246e-05
		264.394	-2.77338e-05
		264.333	-2.5749e-05
		264.273	-2.41823e-05
		264.212	-2.32339e-05
		264.151	-2.30778e-05
		264.09	-2.38699e-05
		264.029	-2.5733e-05
		263.968	-2.86781e-05
		263.907	-3.25055e-05
		263.846	-3.67697e-05
		263.785	-4.08322e-05
		263.724	-4.39597e-05
		263.663	-4.54391e-05
		263.603	-4.47164e-05
		263.542	-4.15349e-05
		263.481	-3.60034e-05
		263.42	-2.85584e-05
		263.359	-1.98598e-05
		263.298	-1.06851e-05
		263.237	-1.82827e-06
		263.176	6.01537e-06
		263.115	1.23656e-05
		263.054	1.70221e-05
		262.993	2.00435e-05
		262.933	2.1655e-05
		262.872	2.21208e-05
		262.811	2.16423e-05
		262.75	2.0343e-05
		262.689	1.8354e-05
		262.628	1.59275e-05
		262.567	1.34747e-05
		262.506	1.15014e-05
		262.445	1.05037e-05
		262.384	1.08783e-05
		262.323	1.28445e-05
		262.263	1.63801e-05
		262.202	2.12115e-05
		262.141	2.68861e-05
		262.08	3.2869e-05
		262.019	3.86e-05
		261.958	4.35291e-05
		261.897	4.71958e-05
		261.836	4.93378e-05
		261.775	4.99306e-05
		261.714	4.91096e-05
		261.653	4.70541e-05
		261.593	4.39318e-05
		261.532	3.9907e-05
		261.471	3.51452e-05
		261.41	2.97916e-05
		261.349	2.39628e-05
		261.288	1.77806e-05
		261.227	1.14238e-05
		261.166	5.16372e-06
		261.105	-6.32879e-07
		261.044	-5.541e-06
		260.983	-9.15613e-06
		260.923	-1.11787e-05
		260.862	-1.14472e-05
		260.801	-9.90411e-06
		260.74	-6.54265e-06
		260.679	-1.3897e-06
		260.618	5.47061e-06
		260.557	1.38579e-05
		260.496	2.34594e-05
		260.435	3.38147e-05
		260.374	4.43531e-05
		260.313	5.44879e-05
		260.253	6.37091e-05
		260.192	7.16059e-05
		260.131	7.78318e-05
		260.07	8.21018e-05
		260.009	8.42636e-05
		259.948	8.43848e-05
		259.887	8.27689e-05
		259.826	7.98836e-05
		259.765	7.6253e-05
		259.704	7.23532e-05
		259.643	6.85207e-05
		259.583	6.48986e-05
		259.522	6.1459e-05
		259.461	5.80984e-05
		259.4	5.47312e-05
		259.339	5.1311e-05
		259.278	4.77985e-05
		259.217	4.41574e-05
		259.156	4.04129e-05
		259.095	3.6722e-05
		259.034	3.33739e-05
		258.973	3.07093e-05
		258.913	2.90151e-05
		258.852	2.84601e-05
		258.791	2.9096e-05
		258.73	3.09069e-05
		258.669	3.38706e-05
		258.608	3.79834e-05
		258.547	4.3221e-05
		258.486	4.94595e-05
		258.425	5.64261e-05
		258.364	6.37286e-05
		258.303	7.0933e-05
		258.243	7.76212e-05
		258.182	8.33984e-05
		258.121	8.78803e-05
		258.06	9.07029e-05
		257.999	9.1565e-05
		257.938	9.02894e-05
		257.877	8.68874e-05
		257.816	8.15931e-05
		257.755	7.48277e-05
		257.694	6.70878e-05
		257.633	5.88135e-05
		257.573	5.03162e-05
		257.512	4.17922e-05
		257.451	3.3393e-05
		257.39	2.52984e-05
		257.329	1.77517e-05
		257.268	1.10378e-05
		257.207	5.41459e-06
		257.146	1.05658e-06
		257.085	-1.92887e-06
		257.024	-3.42094e-06
		256.963	-3.22949e-06
		256.903	-1.14278e-06
		256.842	2.94053e-06
		256.781	8.8946e-06
		256.72	1.63479e-05
		256.659	2.47664e-05
		256.598	3.35783e-05
		256.537	4.22716e-05
		256.476	5.04211e-05
		256.415	5.76499e-05
		256.354	6.35779e-05
		256.293	6.78157e-05
		256.233	7.0026e-05
		256.172	7.00136e-05
		256.111	6.77905e-05
		256.05	6.35956e-05
		255.989	5.78718e-05
		255.928	5.12108e-05
		255.867	4.42719e-05
		255.806	3.77023e-05
		255.745	3.20992e-05
		255.684	2.80177e-05
		255.623	2.59667e-05
		255.563	2.63352e-05
		255.502	2.92696e-05
		255.441	3.45938e-05
		255.38	4.18443e-05
		255.319	5.0393e-05
		255.258	5.95753e-05
		255.197	6.87594e-05
		255.136	7.7359e-05
		255.075	8.48221e-05
		255.014	9.06294e-05
		254.953	9.43301e-05
		254.893	9.56204e-05
		254.832	9.44269e-05
		254.771	9.09386e-05
		254.71	8.5559e-05
		254.649	7.88064e-05
		254.588	7.12144e-05
		254.527	6.32671e-05
		254.466	5.53771e-05
		254.405	4.7893e-05
		254.344	4.11134e-05
		254.283	3.52831e-05
		254.223	3.05762e-05
		254.162	2.7094e-05
		254.101	2.48863e-05
		254.04	2.39742e-05
		253.979	2.43494e-05
		253.918	2.59528e-05
		253.857	2.86472e-05
		253.796	3.2188e-05
		253.735	3.62185e-05
		253.674	4.03393e-05
		253.613	4.42462e-05
		253.553	4.78406e-05
		253.492	5.12106e-05
		253.431	5.45047e-05
		253.37	5.78202e-05
		253.309	6.11797e-05
		253.248	6.45518e-05
		253.187	6.78536e-05
		253.126	7.09456e-05
		253.065	7.36552e-05
		253.004	7.58176e-05
		252.943	7.73073e-05
		252.883	7.80699e-05
		252.822	7.81642e-05
		252.761	7.77658e-05
		252.7	7.70867e-05
		252.639	7.62566e-05
		252.578	7.52741e-05
		252.517	7.406e-05
		252.456	7.25477e-05
		252.395	7.07449e-05
		252.334	6.87583e-05
		252.273	6.67799e-05
		252.213	6.50161e-05
		252.152	6.35858e-05
		252.091	6.24735e-05
		252.03	6.15771e-05
		251.969	6.07822e-05
		251.908	5.99776e-05
		251.847	5.9038e-05
		251.786	5.78583e-05
		251.725	5.645e-05
		251.664	5.50145e-05
		251.603	5.39286e-05
		251.543	5.36615e-05
		251.482	5.46646e-05
		251.421	5.72606e-05
		251.36	6.15662e-05
		251.299	6.7499e-05
		251.238	7.48618e-05
		251.177	8.34162e-05
		251.116	9.28709e-05
		251.055	0.000102817
		250.994	0.000112715
		250.933	0.000121979
		250.873	0.000130124
		250.812	0.000136869
		250.751	0.000142163
		250.69	0.000146131
		250.629	0.000148991
		250.568	0.000150996
		250.507	0.000152404
		250.446	0.000153469
		250.385	0.000154403
		250.324	0.000155309
		250.263	0.000156123
		250.202	0.000156594
		250.142	0.00015633
		250.081	0.000154933
		250.02	0.00015216
		249.959	0.000148042
		249.898	0.000142859
		249.837	0.000137015
		249.776	0.000130903
		249.715	0.000124827
		249.654	0.000118998
		249.593	0.00011357
		249.532	0.000108691
		249.472	0.000104528
		249.411	0.000101256
		249.35	9.90002e-05
		249.289	9.77884e-05
		249.228	9.75503e-05
		249.167	9.8155e-05
		249.106	9.94303e-05
		249.045	0.000101147
		248.984	0.000102997
		248.923	0.000104595
		248.862	0.000105542
		248.802	0.000105521
		248.741	0.000104389
		248.68	0.000102227
		248.619	9.92766e-05
		248.558	9.58225e-05
		248.497	9.20803e-05
		248.436	8.81487e-05
		248.375	8.40357e-05
		248.314	7.97278e-05
		248.253	7.52624e-05
		248.192	7.07581e-05
		248.132	6.63723e-05
		248.071	6.22195e-05
		248.01	5.83305e-05
		247.949	5.46986e-05
		247.888	5.13599e-05
		247.827	4.84106e-05
		247.766	4.59389e-05
		247.705	4.39366e-05
		247.644	4.22676e-05
		247.583	4.07109e-05
		247.522	3.90421e-05
		247.462	3.71144e-05
		247.401	3.49039e-05
		247.34	3.24994e-05
		247.279	3.00482e-05
		247.218	2.77069e-05
		247.157	2.56381e-05
		247.096	2.40469e-05
		247.035	2.32095e-05
		246.974	2.34478e-05
		246.913	2.50465e-05
		246.852	2.81422e-05
		246.792	3.26489e-05
		246.731	3.82722e-05
		246.67	4.46121e-05
		246.609	5.12853e-05
		246.548	5.79905e-05
		246.487	6.45103e-05
		246.426	7.0699e-05
		246.365	7.64856e-05
		246.304	8.18677e-05
		246.243	8.68695e-05
		246.182	9.14849e-05
		246.122	9.56481e-05
		246.061	9.9239e-05
		246	0.000102096
		245.939	0.000104029
		245.878	0.000104842
		245.817	0.000104376
		245.756	0.000102546
		245.695	9.93564e-05
		245.634	9.49056e-05
		245.573	8.93878e-05
		245.512	8.30839e-05
		245.452	7.6313e-05
		245.391	6.93637e-05
		245.33	6.24543e-05
		245.269	5.57585e-05
		245.208	4.94777e-05
		245.147	4.38945e-05
		245.086	3.93542e-05
		245.025	3.61706e-05
		244.964	3.4509e-05
		244.903	3.43186e-05
		244.842	3.53566e-05
		244.782	3.72795e-05
		244.721	3.97417e-05
		244.66	4.24496e-05
		244.599	4.51647e-05
		244.538	4.76871e-05
		244.477	4.98473e-05
		244.416	5.15154e-05
		244.355	5.26124e-05
		244.294	5.31079e-05
		244.233	5.2999e-05
		244.172	5.22733e-05
		244.112	5.08709e-05
		244.051	4.86683e-05
		243.99	4.55123e-05
		243.929	4.13079e-05
		243.868	3.61232e-05
		243.807	3.02362e-05
		243.746	2.40825e-05
		243.685	1.81278e-05
		243.624	1.27377e-05
		243.563	8.10112e-06
		243.502	4.21851e-06
		243.442	9.43549e-07
		243.381	-1.93853e-06
		243.32	-4.62382e-06
		243.259	-7.23626e-06
		243.198	-9.82856e-06
		243.137	-1.24104e-05
		243.076	-1.4958e-05
		243.015	-1.73937e-05
		242.954	-1.95636e-05
		242.893	-2.12467e-05
		242.832	-2.21958e-05
		242.772	-2.21989e-05
		242.711	-2.11377e-05
		242.65	-1.90202e-05
		242.589	-1.59601e-05
		242.528	-1.21178e-05
		242.467	-7.65131e-06
		242.406	-2.72099e-06
		242.345	2.46867e-06
		242.284	7.64101e-06
		242.223	1.24692e-05
		242.162	1.66398e-05
		242.102	1.993e-05
		242.041	2.22718e-05
		241.98	2.37776e-05
		241.919	2.47131e-05
		241.858	2.54285e-05
		241.797	2.62924e-05
		241.736	2.76542e-05
		241.675	2.98205e-05
		241.614	3.30178e-05
		241.553	3.7345e-05
		241.492	4.2751e-05
		241.432	4.90506e-05
		241.371	5.59542e-05
		241.31	6.30838e-05
		241.249	6.99812e-05
		241.188	7.6143e-05
		241.127	8.1099e-05
		241.066	8.45106e-05
		241.005	8.62433e-05
		240.944	8.63797e-05
		240.883	8.51745e-05
		240.822	8.29833e-05
		240.762	8.02001e-05
		240.701	7.72217e-05
		240.64	7.44349e-05
		240.579	7.22029e-05
		240.518	7.0832e-05
		240.457	7.05099e-05
		240.396	7.12431e-05
		240.335	7.28523e-05
		240.274	7.50616e-05
		240.213	7.76499e-05
		240.152	8.05602e-05
		240.092	8.38815e-05
		240.031	8.77143e-05
		239.97	9.20235e-05
		239.909	9.6584e-05
		239.848	0.000101048
		239.787	0.000105074
		239.726	0.000108435
		239.665	0.000111033
		239.604	0.000112839
		239.543	0.00011383
		239.482	0.000113986
		239.422	0.00011336
		239.361	0.000112139
		239.3	0.000110614
		239.239	0.000109041
		239.178	0.000107478
		239.117	0.000105698
		239.056	0.000103242
		238.995	9.96039e-05
		238.934	9.44469e-05
		238.873	8.77408e-05
		238.812	7.97414e-05
		238.752	7.08673e-05
		238.691	6.15943e-05
		238.63	5.24383e-05
		238.569	4.39787e-05
		238.508	3.68256e-05
		238.447	3.15061e-05
		238.386	2.83402e-05
		238.325	2.7393e-05
		238.264	2.85197e-05
		238.203	3.1466e-05
		238.142	3.59706e-05
		238.082	4.18169e-05
		238.021	4.87988e-05
		237.96	5.66185e-05
		237.899	6.48009e-05
		237.838	7.27178e-05
		237.777	7.97183e-05
		237.716	8.52736e-05
		237.655	8.90499e-05
		237.594	9.09131e-05
		237.533	9.09241e-05
		237.472	8.93538e-05
		237.412	8.6683e-05
		237.351	8.35442e-05
		237.29	8.05946e-05
		237.229	7.8354e-05
		237.168	7.70629e-05
		237.107	7.66275e-05
		237.046	7.66911e-05
		236.985	7.68028e-05
		236.924	7.65948e-05
		236.863	7.58856e-05
		236.802	7.46916e-05
		236.742	7.31845e-05
		236.681	7.16333e-05
		236.62	7.03475e-05
		236.559	6.96314e-05
		236.498	6.97474e-05
		236.437	7.0881e-05
		236.376	7.3099e-05
		236.315	7.63274e-05
		236.254	8.0387e-05
		236.193	8.50812e-05
		236.132	9.02685e-05
		236.072	9.58531e-05
		236.011	0.000101704
		235.95	0.000107584
		235.889	0.000113146
		235.828	0.000117998
		235.767	0.000121759
		235.706	0.000124105
		235.645	0.000124794
		235.584	0.000123704
		235.523	0.000120862
		235.462	0.000116443
		235.402	0.000110726
		235.341	0.000104032
		235.28	9.66772e-05
		235.219	8.89445e-05
		235.158	8.10723e-05
		235.097	7.32685e-05
		235.036	6.57575e-05
		234.975	5.88396e-05
		234.914	5.2917e-05
		234.853	4.84548e-05
		234.792	4.58959e-05
		234.732	4.55824e-05
		234.671	4.77116e-05
		234.61	5.23178e-05
		234.549	5.92575e-05
		234.488	6.81916e-05
		234.427	7.85857e-05
		234.366	8.97466e-05
		234.305	0.0001009
		234.244	0.000111284
		234.183	0.00012024
		234.122	0.000127281
		234.062	0.000132138
		234.001	0.000134752
		233.94	0.000135222
		233.879	0.000133727
		233.818	0.000130493
		233.757	0.000125833
		233.696	0.00012021
		233.635	0.000114219
		233.574	0.000108468
		233.513	0.000103427
		233.452	9.93448e-05
		233.392	9.62614e-05
		233.331	9.40781e-05
		233.27	9.26258e-05
		233.209	9.17146e-05
		233.148	9.11589e-05
		233.087	9.07831e-05
		233.026	9.04255e-05
		232.965	8.99553e-05
		232.904	8.93004e-05
		232.843	8.84546e-05
		232.782	8.7442e-05
		232.722	8.62521e-05
		232.661	8.47938e-05
		232.6	8.29226e-05
		232.539	8.05476e-05
		232.478	7.77539e-05
		232.417	7.48432e-05
		232.356	7.22519e-05
		232.295	7.04145e-05
		232.234	6.96704e-05
		232.173	7.02429e-05
		232.112	7.2235e-05
		232.052	7.56069e-05
		231.991	8.01688e-05
		231.93	8.56272e-05
		231.869	9.16544e-05
		231.808	9.79281e-05
		231.747	0.000104142
		231.686	0.000110025
		231.625	0.00011537
		231.564	0.000120012
		231.503	0.000123767
		231.442	0.00012639
		231.382	0.000127631
		231.321	0.000127341
		231.26	0.000125535
		231.199	0.000122375
		231.138	0.000118102
		231.077	0.000112964
		231.016	0.000107177
		230.955	0.000100911
		230.894	9.43221e-05
		230.833	8.75802e-05
		230.772	8.08668e-05
		230.712	7.43157e-05
		230.651	6.79618e-05
		230.59	6.17567e-05
		230.529	5.56464e-05
		230.468	4.96429e-05
		230.407	4.38332e-05
		230.346	3.83416e-05
		230.285	3.32941e-05
		230.224	2.88201e-05
		230.163	2.50757e-05
		230.102	2.22514e-05
		230.042	2.05442e-05
		229.981	2.01049e-05
		229.92	2.09904e-05
		229.859	2.31435e-05
		229.798	2.63985e-05
		229.737	3.05044e-05
		229.676	3.51694e-05
		229.615	4.01236e-05
		229.554	4.51801e-05
		229.493	5.02552e-05
		229.432	5.53296e-05
		229.371	6.03764e-05
		229.311	6.52984e-05
		229.25	6.99011e-05
		229.189	7.39026e-05
		229.128	7.69756e-05
		229.067	7.88205e-05
		229.006	7.92455e-05
		228.945	7.82173e-05
		228.884	7.58553e-05
		228.823	7.23965e-05
		228.762	6.81794e-05
		228.701	6.36661e-05
		228.641	5.94576e-05
		228.58	5.62427e-05
		228.519	5.46761e-05
		228.458	5.52441e-05
		228.397	5.81805e-05
		228.336	6.34531e-05
		228.275	7.07997e-05
		228.214	7.97975e-05
		228.153	8.99542e-05
		228.092	0.000100784
		228.031	0.000111822
		227.971	0.000122577
		227.91	0.000132508
		227.849	0.000141086
		227.788	0.000147924
		227.727	0.000152851
		227.666	0.000155855
		227.605	0.000156968
		227.544	0.000156201
		227.483	0.000153575
		227.422	0.000149193
		227.361	0.000143273
		227.301	0.000136137
		227.24	0.000128169
		227.179	0.000119741
		227.118	0.00011114
		227.057	0.000102545
		226.996	9.40779e-05
		226.935	8.59133e-05
		226.874	7.83385e-05
		226.813	7.17245e-05
		226.752	6.6434e-05
		226.691	6.27404e-05
		226.631	6.07982e-05
		226.57	6.06496e-05
		226.509	6.22339e-05
		226.448	6.53773e-05
		226.387	6.97763e-05
		226.326	7.50103e-05
		226.265	8.06094e-05
		226.204	8.6155e-05
		226.143	9.13516e-05
		226.082	9.60307e-05
		226.021	0.000100107
		225.961	0.000103537
		225.9	0.0001063
		225.839	0.000108395
		225.778	0.000109834
		225.717	0.000110652
		225.656	0.000110911
		225.595	0.000110703
		225.534	0.000110123
		225.473	0.000109255
		225.412	0.000108192
		225.351	0.000107063
		225.291	0.000106017
		225.23	0.000105143
		225.169	0.000104408
		225.108	0.000103647
		225.047	0.000102644
		224.986	0.000101237
		224.925	9.93944e-05
		224.864	9.72264e-05
		224.803	9.4934e-05
		224.742	9.27141e-05
		224.681	9.06596e-05
		224.621	8.87025e-05
		224.56	8.66361e-05
		224.499	8.41956e-05
		224.438	8.1123e-05
		224.377	7.71668e-05
		224.316	7.20482e-05
		224.255	6.54846e-05
		224.194	5.73085e-05
		224.133	4.76116e-05
		224.072	3.67956e-05
		224.011	2.54794e-05
		223.951	1.43211e-05
		223.89	3.86729e-06
		223.829	-5.49456e-06
		223.768	-1.34821e-05
		223.707	-1.98326e-05
		223.646	-2.42702e-05
		223.585	-2.65594e-05
		223.524	-2.66021e-05
		223.463	-2.44962e-05
		223.402	-2.05162e-05
		223.341	-1.50398e-05
		223.281	-8.47298e-06
		223.22	-1.21287e-06
		223.159	6.34222e-06
		223.098	1.37572e-05
		223.037	2.05526e-05
		222.976	2.6277e-05
		222.915	3.06419e-05
		222.854	3.36208e-05
		222.793	3.54197e-05
		222.732	3.63325e-05
		222.671	3.65999e-05
		222.611	3.63722e-05
		222.55	3.57754e-05
		222.489	3.49987e-05
		222.428	3.43212e-05
		222.367	3.40508e-05
		222.306	3.44052e-05
		222.245	3.54107e-05
		222.184	3.68956e-05
		222.123	3.85946e-05
		222.062	4.02972e-05
		222.001	4.19348e-05
		221.941	4.35526e-05
		221.88	4.52065e-05
		221.819	4.68809e-05
		221.758	4.84988e-05
		221.697	5.00093e-05
		221.636	5.14647e-05
		221.575	5.3e-05
		221.514	5.47152e-05
		221.453	5.65559e-05
		221.392	5.83011e-05
		221.331	5.96787e-05
		221.271	6.05303e-05
		221.21	6.09061e-05
		221.149	6.10344e-05
		221.088	6.11919e-05
		221.027	6.15687e-05
		220.966	6.22198e-05
		220.905	6.31253e-05
		220.844	6.42933e-05
		220.783	6.58019e-05
		220.722	6.77415e-05
		220.661	7.01135e-05
		220.601	7.27782e-05
		220.54	7.54936e-05
		220.479	7.80135e-05
		220.418	8.01727e-05
		220.357	8.19045e-05
		220.296	8.31819e-05
		220.235	8.39284e-05
		220.174	8.39835e-05
		220.113	8.31708e-05
		220.052	8.14252e-05
		219.991	7.88683e-05
		219.931	7.57542e-05
		219.87	7.23196e-05
		219.809	6.86528e-05
		219.748	6.4681e-05
		219.687	6.02888e-05
		219.626	5.54917e-05
		219.565	5.05456e-05
		219.504	4.59063e-05
		219.443	4.2056e-05
		219.382	3.93292e-05
		219.321	3.78723e-05
		219.261	3.77514e-05
		219.2	3.90682e-05
		219.139	4.19454e-05
		219.078	4.6382e-05
		219.017	5.21163e-05
		218.956	5.86263e-05
		218.895	6.52719e-05
		218.834	7.14847e-05
		218.773	7.68954e-05
		218.712	8.13401e-05
		218.651	8.47561e-05
		218.591	8.70436e-05
		218.53	8.80087e-05
		218.469	8.74493e-05
		218.408	8.53297e-05
		218.347	8.19012e-05
		218.286	7.76659e-05
		218.225	7.32076e-05
		218.164	6.90123e-05
		218.103	6.53852e-05
		218.042	6.24914e-05
		217.981	6.04609e-05
		217.921	5.94647e-05
		217.86	5.96878e-05
		217.799	6.12013e-05
		217.738	6.38305e-05
		217.677	6.71468e-05
		217.616	7.06294e-05
		217.555	7.38914e-05
		217.494	7.6795e-05
		217.433	7.93747e-05
		217.372	8.16625e-05
		217.311	8.35833e-05
		217.251	8.49981e-05
		217.19	8.58211e-05
		217.129	8.60859e-05
		217.068	8.5914e-05
		217.007	8.54264e-05
		216.946	8.46586e-05
		216.885	8.35124e-05
		216.824	8.17632e-05
		216.763	7.91288e-05
		216.702	7.53703e-05
		216.641	7.03683e-05
		216.581	6.41382e-05
		216.52	5.68014e-05
		216.459	4.85478e-05
		216.398	3.96141e-05
		216.337	3.02808e-05
		216.276	2.08827e-05
		216.215	1.18049e-05
		216.154	3.42811e-06
		216.093	-3.96338e-06
		216.032	-1.02369e-05
		215.971	-1.53752e-05
		215.911	-1.93909e-05
		215.85	-2.22778e-05
		215.789	-2.40182e-05
		215.728	-2.45963e-05
		215.667	-2.39991e-05
		215.606	-2.22452e-05
		215.545	-1.94542e-05
		215.484	-1.58806e-05
		215.423	-1.18564e-05
		215.362	-7.69223e-06
		215.301	-3.6308e-06
		215.241	1.41205e-07
		215.18	3.49761e-06
		215.119	6.41598e-06
		215.058	8.99915e-06
		214.997	1.14364e-05
		214.936	1.39512e-05
		214.875	1.67883e-05
		214.814	2.02129e-05
		214.753	2.44647e-05
		214.692	2.96767e-05
		214.631	3.583e-05
		214.571	4.27824e-05
		214.51	5.03322e-05
		214.449	5.82563e-05
		214.388	6.63073e-05
		214.327	7.41973e-05
		214.266	8.16039e-05
		214.205	8.82149e-05
		214.144	9.37922e-05
		214.083	9.82153e-05
		214.022	0.000101474
		213.961	0.00010362
		213.901	0.000104719
		213.84	0.000104821
		213.779	0.000103988
		213.718	0.00010234
		213.657	0.000100114
		213.596	9.76627e-05
		213.535	9.53618e-05
		213.474	9.34809e-05
		213.413	9.20994e-05
		213.352	9.11285e-05
		213.291	9.03951e-05
		213.231	8.96987e-05
		213.17	8.88054e-05
		213.109	8.74167e-05
		213.048	8.51828e-05
		212.987	8.17878e-05
		212.926	7.70719e-05
		212.865	7.11196e-05
		212.804	6.42597e-05
		212.743	5.69762e-05
		212.682	4.97719e-05
		212.621	4.3042e-05
		212.561	3.7008e-05
		212.5	3.17456e-05
		212.439	2.72885e-05
		212.378	2.37281e-05
		212.317	2.12205e-05
		212.256	1.99009e-05
		212.195	1.98039e-05
		212.134	2.08827e-05
		212.073	2.31044e-05
		212.012	2.65143e-05
		211.951	3.11936e-05
		211.891	3.71439e-05
		211.83	4.41911e-05
		211.769	5.1981e-05
		211.708	6.00764e-05
		211.647	6.80992e-05
		211.586	7.58314e-05
		211.525	8.32098e-05
		211.464	9.02277e-05
		211.403	9.68199e-05
		211.342	0.000102812
		211.281	0.000107956
		211.221	0.000112003
		211.16	0.000114763
		211.099	0.000116104
		211.038	0.000115906
		210.977	0.000114072
		210.916	0.000110595
		210.855	0.000105661
		210.794	9.96442e-05
		210.733	9.30043e-05
		210.672	8.6156e-05
		210.611	7.94121e-05
		210.55	7.30031e-05
		210.49	6.71171e-05
		210.429	6.19389e-05
		210.368	5.76962e-05
		210.307	5.46775e-05
		210.246	5.31667e-05
		210.185	5.33115e-05
		210.124	5.50293e-05
		210.063	5.80288e-05
		210.002	6.19118e-05
		209.941	6.62646e-05
		209.881	7.0702e-05
		209.82	7.48928e-05
		209.759	7.85935e-05
		209.698	8.167e-05
		209.637	8.40859e-05
		209.576	8.58573e-05
		209.515	8.70078e-05
		209.454	8.75451e-05
		209.393	8.74686e-05
		209.332	8.67933e-05
		209.271	8.55727e-05
		209.21	8.39206e-05
		209.15	8.20404e-05
		209.089	8.02476e-05
		209.028	7.89398e-05
		208.967	7.84923e-05
		208.906	7.91276e-05
		208.845	8.08378e-05
		208.784	8.33932e-05
		208.723	8.64057e-05
		208.662	8.94195e-05
		208.601	9.20275e-05
		208.54	9.39899e-05
		208.48	9.52713e-05
		208.419	9.59369e-05
		208.358	9.59634e-05
		208.297	9.51112e-05
		208.236	9.29638e-05
		208.175	8.9098e-05
		208.114	8.326e-05
		208.053	7.54418e-05
		207.992	6.58444e-05
		207.931	5.47918e-05
		207.87	4.26751e-05
		207.81	2.99608e-05
		207.749	1.72253e-05
		207.688	5.14361e-06
		207.627	-5.61093e-06
		207.566	-1.45248e-05
		207.505	-2.13738e-05
		207.444	-2.62339e-05
		207.383	-2.93467e-05
		207.322	-3.091e-05
		207.261	-3.09354e-05
		207.2	-2.92793e-05
		207.14	-2.58182e-05
		207.079	-2.06114e-05
		207.018	-1.3922e-05
		206.957	-6.10687e-06
		206.896	2.50269e-06
		206.835	1.16433e-05
		206.774	2.10919e-05
		206.713	3.06167e-05
		206.652	3.99383e-05
		206.591	4.8724e-05
		206.53	5.66465e-05
		206.47	6.34926e-05
		206.409	6.92321e-05
		206.348	7.39555e-05
		206.287	7.77155e-05
		206.226	8.04178e-05
		206.165	8.1863e-05
		206.104	8.18866e-05
		206.043	8.046e-05
		205.982	7.7684e-05
		205.921	7.37293e-05
		205.86	6.88136e-05
		205.8	6.32433e-05
		205.739	5.74694e-05
		205.678	5.20865e-05
		205.617	4.77393e-05
		205.556	4.49666e-05
		205.495	4.40726e-05
		205.434	4.5105e-05
		205.373	4.79422e-05
		205.312	5.24095e-05
		205.251	5.83305e-05
		205.19	6.54923e-05
		205.13	7.35749e-05
		205.069	8.21102e-05
		205.008	9.05053e-05
		204.947	9.8117e-05
		204.886	0.000104338
		204.825	0.000108654
		204.764	0.000110679
		204.703	0.000110181
		204.642	0.000107151
		204.581	0.000101868
		204.52	9.4924e-05
		204.46	8.71596e-05
		204.399	7.95292e-05
		204.338	7.2933e-05
		204.277	6.80571e-05
		204.216	6.52691e-05
		204.155	6.4619e-05
		204.094	6.59492e-05
		204.033	6.90295e-05
		203.972	7.36024e-05
		203.911	7.93185e-05
		203.85	8.56568e-05
		203.79	9.19411e-05
		203.729	9.74548e-05
		203.668	0.000101561
		203.607	0.000103759
		203.546	0.00010369
		203.485	0.000101166
		203.424	9.62242e-05
		203.363	8.91755e-05
		203.302	8.05977e-05
		203.241	7.12571e-05
		203.18	6.19725e-05
		203.12	5.34473e-05
		203.059	4.61209e-05
		202.998	4.00992e-05
		202.937	3.51949e-05
		202.876	3.10452e-05
		202.815	2.7235e-05
		202.754	2.33652e-05
		202.693	1.90702e-05
		202.632	1.40321e-05
		202.571	8.03032e-06
		202.51	1.01375e-06
		202.45	-6.864e-06
		202.389	-1.52844e-05
		202.328	-2.38583e-05
		202.267	-3.22103e-05
		202.206	-4.00012e-05
		202.145	-4.68845e-05
		202.084	-5.2438e-05
		202.023	-5.61414e-05
		201.962	-5.74579e-05
		201.901	-5.60078e-05
		201.84	-5.17309e-05
		201.78	-4.49146e-05
		201.719	-3.60693e-05
		201.658	-2.57589e-05
		201.597	-1.4513e-05
		201.536	-2.83138e-06
		201.475	8.80045e-06
		201.414	1.99532e-05
		201.353	3.03389e-05
		201.292	3.98769e-05
		201.231	4.8693e-05
		201.17	5.7033e-05
		201.11	6.51169e-05
		201.049	7.30074e-05
		200.988	8.05751e-05
		200.927	8.75701e-05
		200.866	9.37278e-05
		200.805	9.88255e-05
		200.744	0.000102678
		200.683	0.000105117
		200.622	0.000105984
		200.561	0.000105151
		200.5	0.000102567
		200.44	9.83047e-05
		200.379	9.2577e-05
		200.318	8.56749e-05
		200.257	7.7896e-05
		200.196	6.95327e-05
		200.135	6.09184e-05
		200.074	5.24386e-05
		200.013	4.44547e-05
		199.952	3.72094e-05
		199.891	3.08139e-05
		199.83	2.53198e-05
		199.77	2.07946e-05
		199.709	1.734e-05
		199.648	1.50714e-05
		199.587	1.40929e-05
		199.526	1.44782e-05
		199.465	1.62631e-05
		199.404	1.9466e-05
		199.343	2.41227e-05
		199.282	3.02818e-05
		199.221	3.79365e-05
		199.16	4.69418e-05
		199.1	5.69933e-05
		199.039	6.76788e-05
		198.978	7.85509e-05
		198.917	8.9168e-05
		198.856	9.90998e-05
		198.795	0.000107914
		198.734	0.000115167
		198.673	0.000120426
		198.612	0.000123355
		198.551	0.000123823
		198.49	0.000121967
		198.43	0.00011815
		198.369	0.00011285
		198.308	0.000106562
		198.247	9.97828e-05
		198.186	9.30218e-05
		198.125	8.67991e-05
		198.064	8.161e-05
		198.003	7.78639e-05
		197.942	7.58115e-05
		197.881	7.54672e-05
		197.82	7.65654e-05
		197.76	7.8595e-05
		197.699	8.09172e-05
		197.638	8.29065e-05
		197.577	8.4044e-05
		197.516	8.39481e-05
		197.455	8.23821e-05
		197.394	7.92763e-05
		197.333	7.47543e-05
		197.272	6.91336e-05
		197.211	6.28851e-05
		197.15	5.65653e-05
		197.09	5.0724e-05
		197.029	4.57956e-05
		196.968	4.20178e-05
		196.907	3.94429e-05
		196.846	3.80585e-05
		196.785	3.79259e-05
		196.724	3.92129e-05
		196.663	4.20849e-05
		196.602	4.6554e-05
		196.541	5.24095e-05
		196.48	5.92649e-05
		196.42	6.66554e-05
		196.359	7.41124e-05
		196.298	8.11932e-05
		196.237	8.74893e-05
		196.176	9.26393e-05
		196.115	9.63577e-05
		196.054	9.84791e-05
		195.993	9.89975e-05
		195.932	9.80718e-05
		195.871	9.59815e-05
		195.81	9.30405e-05
		195.75	8.95001e-05
		195.689	8.54826e-05
		195.628	8.0991e-05
		195.567	7.60066e-05
		195.506	7.06232e-05
		195.445	6.51221e-05
		195.384	5.9932e-05
		195.323	5.55069e-05
		195.262	5.22065e-05
		195.201	5.02276e-05
		195.14	4.9586e-05
		195.08	5.01358e-05
		195.019	5.16132e-05
		194.958	5.36861e-05
		194.897	5.59795e-05
		194.836	5.80869e-05
		194.775	5.96189e-05
		194.714	6.03096e-05
		194.653	6.01273e-05
		194.592	5.93013e-05
		194.531	5.82297e-05
		194.47	5.73148e-05
		194.41	5.68073e-05
		194.349	5.67322e-05
		194.288	5.69329e-05
		194.227	5.72118e-05
		194.166	5.74759e-05
		194.105	5.77789e-05
		194.044	5.82357e-05
		193.983	5.88954e-05
		193.922	5.96948e-05
		193.861	6.05289e-05
		193.8	6.13726e-05
		193.74	6.23462e-05
		193.679	6.36767e-05
		193.618	6.55887e-05
		193.557	6.82145e-05
		193.496	7.15979e-05
		193.435	7.57844e-05
		193.374	8.09026e-05
		193.313	8.71262e-05
		193.252	9.44976e-05
		193.191	0.000102732
		193.13	0.000111169
		193.07	0.000118955
		193.009	0.000125324
		192.948	0.00012979
		192.887	0.000132126
		192.826	0.000132214
		192.765	0.000129973
		192.704	0.000125428
		192.643	0.000118841
		192.582	0.000110752
		192.521	0.000101874
		192.46	9.29313e-05
		192.4	8.4548e-05
		192.339	7.72266e-05
		192.278	7.13775e-05
		192.217	6.7359e-05
		192.156	6.54773e-05
		192.095	6.59103e-05
		192.034	6.85764e-05
		191.973	7.30441e-05
		191.912	7.85841e-05
		191.851	8.43701e-05
		191.79	8.97013e-05
		191.73	9.40988e-05
		191.669	9.72404e-05
		191.608	9.88419e-05
		191.547	9.86241e-05
		191.486	9.64011e-05
		191.425	9.22063e-05
		191.364	8.6347e-05
		191.303	7.93463e-05
		191.242	7.18203e-05
		191.181	6.43629e-05
		191.12	5.74908e-05
		191.06	5.16521e-05
		190.999	4.72562e-05
		190.938	4.46577e-05
		190.877	4.40548e-05
		190.816	4.53551e-05
		190.755	4.8119e-05
		190.694	5.16564e-05
		190.633	5.52248e-05
		190.572	5.81965e-05
		190.511	6.00975e-05
		190.45	6.05399e-05
		190.389	5.9157e-05
		190.329	5.56297e-05
		190.268	4.97963e-05
		190.207	4.17613e-05
		190.146	3.19311e-05
		190.085	2.09652e-05
		190.024	9.6876e-06
		189.963	-1.00952e-06
		189.902	-1.02605e-05
		189.841	-1.73111e-05
		189.78	-2.15836e-05
		189.72	-2.27282e-05
		189.659	-2.06815e-05
		189.598	-1.57193e-05
		189.537	-8.44078e-06
		189.476	3.56076e-07
		189.415	9.85665e-06
		189.354	1.93632e-05
		189.293	2.83259e-05
		189.232	3.63126e-05
		189.171	4.29865e-05
		189.11	4.81143e-05
		189.049	5.15924e-05
		188.989	5.34774e-05
		188.928	5.40193e-05
		188.867	5.3676e-05
		188.806	5.30812e-05
		188.745	5.29498e-05
		188.684	5.39373e-05
		188.623	5.64908e-05
		188.562	6.07414e-05
		188.501	6.6479e-05
		188.44	7.32138e-05
		188.379	8.02868e-05
		188.319	8.69919e-05
		188.258	9.26963e-05
		188.197	9.69538e-05
		188.136	9.95768e-05
		188.075	0.000100631
		188.014	0.000100359
		187.953	9.90944e-05
		187.892	9.71912e-05
		187.831	9.4963e-05
		187.77	9.26113e-05
		187.709	9.0183e-05
		187.649	8.76038e-05
		187.588	8.47784e-05
		187.527	8.16879e-05
		187.466	7.84169e-05
		187.405	7.51055e-05
		187.344	7.18602e-05
		187.283	6.86723e-05
		187.222	6.53943e-05
		187.161	6.18095e-05
		187.1	5.77781e-05
		187.039	5.33728e-05
		186.979	4.89125e-05
		186.918	4.48776e-05
		186.857	4.17885e-05
		186.796	4.01332e-05
		186.735	4.03533e-05
		186.674	4.28272e-05
		186.613	4.78055e-05
		186.552	5.53132e-05
		186.491	6.50769e-05
		186.43	7.6523e-05
		186.369	8.88502e-05
		186.309	0.000101148
		186.248	0.000112523
		186.187	0.000122186
		186.126	0.00012952
		186.065	0.000134106
		186.004	0.00013575
		185.943	0.000134479
		185.882	0.000130517
		185.821	0.000124242
		185.76	0.000116148
		185.699	0.000106784
		185.639	9.66896e-05
		185.578	8.63372e-05
		185.517	7.61427e-05
		185.456	6.65265e-05
		185.395	5.79583e-05
		185.334	5.09307e-05
		185.273	4.5886e-05
		185.212	4.31541e-05
		185.151	4.29147e-05
		185.09	4.51507e-05
		185.029	4.95883e-05
		184.969	5.56831e-05
		184.908	6.27058e-05
		184.847	6.99168e-05
		184.786	7.6748e-05
		184.725	8.29138e-05
		184.664	8.84204e-05
		184.603	9.3489e-05
		184.542	9.84235e-05
		184.481	0.000103462
		184.42	0.000108663
		184.359	0.000113864
		184.299	0.000118745
		184.238	0.000122946
		184.177	0.00012619
		184.116	0.000128341
		184.055	0.000129416
		183.994	0.000129575
		183.933	0.000129124
		183.872	0.000128463
		183.811	0.000127982
		183.75	0.000127923
		183.689	0.000128292
		183.629	0.000128879
		183.568	0.000129372
		183.507	0.000129516
		183.446	0.000129228
		183.385	0.00012864
		183.324	0.000128041
		183.263	0.000127741
		183.202	0.000127926
		183.141	0.000128579
		183.08	0.000129496
		183.019	0.000130352
		182.959	0.000130798
		182.898	0.000130546
		182.837	0.000129462
		182.776	0.000127647
		182.715	0.000125445
		182.654	0.000123382
		182.593	0.000122046
		182.532	0.000121959
		182.471	0.000123488
		182.41	0.000126788
		182.349	0.000131801
		182.289	0.0001383
		182.228	0.000145944
		182.167	0.000154331
		182.106	0.000163036
		182.045	0.000171656
		181.984	0.000179855
		181.923	0.000187393
		181.862	0.000194097
		181.801	0.000199798
		181.74	0.000204276
		181.679	0.000207258
		181.619	0.000208481
		181.558	0.000207806
		181.497	0.000205328
		181.436	0.000201413
		181.375	0.000196608
		181.314	0.000191472
		181.253	0.000186434
		181.192	0.000181755
		181.131	0.000177594
		181.07	0.000174087
		181.009	0.00017138
		180.949	0.000169591
		180.888	0.000168741
		180.827	0.000168719
		180.766	0.000169338
		180.705	0.000170479
		180.644	0.000172189
		180.583	0.000174649
		180.522	0.000177999
		180.461	0.00018217
		180.4	0.000186841
		180.339	0.00019154
		180.279	0.000195803
		180.218	0.000199298
		180.157	0.000201854
		180.096	0.000203391
		180.035	0.000203797
		179.974	0.00020284
		179.913	0.000200206
		179.852	0.000195645
		179.791	0.000189123
		179.73	0.000180847
		179.669	0.00017117
		179.609	0.000160489
		179.548	0.000149203
		179.487	0.000137765
		179.426	0.000126731
		179.365	0.000116745
		179.304	0.000108424
		179.243	0.000102197
		179.182	9.8189e-05
		179.121	9.62422e-05
		179.06	9.6055e-05
		178.999	9.73536e-05
		178.939	9.99813e-05
		178.878	0.000103866
		178.817	0.00010892
		178.756	0.000114958
		178.695	0.000121718
		178.634	0.000128948
		178.573	0.000136503
		178.512	0.000144365
		178.451	0.000152563
		178.39	0.000161054
		178.329	0.00016967
		178.269	0.000178163
		178.208	0.000186322
		178.147	0.000194035
		178.086	0.000201247
		178.025	0.000207852
		177.964	0.000213605
[truncated: 4,556 more rows]

## Sheet: fig4c
Figure 4c	the Raman of monomer and film
		cm-1	film	aldehyde	adimine
		400	0.15624	0.13185	0.87265
		400.537	0.15624	0.13185	0.87265
		401.073	0.15624	0.13185	0.87265
		401.61	0.157	0.13131	0.87253
		402.146	0.1608	0.12855	0.87192
		402.683	0.16504	0.12593	0.87134
		403.22	0.16871	0.12344	0.87079
		403.756	0.17077	0.12112	0.87028
		404.293	0.17357	0.119	0.8698
		404.829	0.17541	0.11702	0.86936
		405.366	0.17562	0.11519	0.86894
		405.903	0.17473	0.11362	0.86856
		406.439	0.17478	0.11219	0.86915
		406.976	0.17578	0.11091	0.87052
		407.512	0.1765	0.10989	0.86922
		408.049	0.17771	0.10903	0.86803
		408.585	0.17937	0.10833	0.86691
		409.122	0.18181	0.1079	0.8658
		409.659	0.1837	0.1077	0.86477
		410.195	0.18503	0.10768	0.86379
		410.732	0.1854	0.10789	0.86285
		411.268	0.18283	0.10821	0.862
		411.805	0.18029	0.10877	0.86122
		412.342	0.17888	0.10972	0.86053
		412.878	0.17749	0.11019	0.85998
		413.415	0.17588	0.11145	0.85954
		413.951	0.17421	0.11362	0.85923
		414.488	0.17828	0.11633	0.85917
		415.025	0.17998	0.1194	0.85926
		415.561	0.17993	0.12264	0.85954
		416.098	0.17935	0.12539	0.86026
		416.634	0.17848	0.12621	0.86251
		417.171	0.17734	0.12589	0.86528
		417.708	0.17578	0.12466	0.86753
		418.244	0.17404	0.12028	0.86929
		418.781	0.1721	0.11601	0.87119
		419.317	0.16991	0.11333	0.87356
		419.854	0.16782	0.11125	0.87652
		420.391	0.16575	0.10965	0.8799
		420.927	0.16369	0.1085	0.88373
		421.464	0.1616	0.10741	0.88939
		422	0.16003	0.10645	0.89578
		422.537	0.15872	0.10559	0.90354
		423.073	0.15671	0.10476	0.91667
		423.61	0.15443	0.10399	0.93175
		424.147	0.15222	0.10327	0.94851
		424.683	0.15054	0.1026	0.96775
		425.22	0.14908	0.10199	0.98502
		425.756	0.14776	0.10142	0.99687
		426.293	0.14662	0.1009	1
		426.83	0.14586	0.10044	0.98434
		427.366	0.14533	0.10002	0.96507
		427.903	0.14501	0.09965	0.94364
		428.439	0.1449	0.09933	0.92196
		428.976	0.14489	0.09905	0.90541
		429.513	0.14494	0.09879	0.8923
		430.049	0.14495	0.09859	0.87846
		430.586	0.14505	0.09842	0.8705
		431.122	0.14519	0.09827	0.86566
		431.659	0.14531	0.09817	0.86265
		432.196	0.14573	0.09808	0.86014
		432.732	0.14582	0.09805	0.85802
		433.269	0.14528	0.0981	0.85633
		433.805	0.14464	0.09818	0.85542
		434.342	0.14391	0.09826	0.8545
		434.879	0.14313	0.09836	0.85351
		435.415	0.14263	0.09847	0.8522
		435.952	0.14219	0.09856	0.85052
		436.488	0.14178	0.09862	0.84879
		437.025	0.14139	0.09858	0.84799
		437.561	0.14104	0.09853	0.84717
		438.098	0.14071	0.09847	0.84639
		438.635	0.14038	0.09837	0.84571
		439.171	0.14017	0.09822	0.84514
		439.708	0.13992	0.09806	0.84461
		440.244	0.1396	0.09788	0.84409
		440.781	0.13932	0.09769	0.84353
		441.318	0.13901	0.09744	0.84289
		441.854	0.13869	0.09716	0.84219
		442.391	0.13837	0.09685	0.84155
		442.927	0.13803	0.09654	0.84094
		443.464	0.13769	0.09624	0.84037
		444.001	0.13732	0.09594	0.83989
		444.537	0.13698	0.09565	0.83914
		445.074	0.13662	0.09544	0.83837
		445.61	0.13624	0.09537	0.8377
		446.147	0.13587	0.09537	0.83708
		446.684	0.13551	0.09539	0.8365
		447.22	0.13515	0.09544	0.83597
		447.757	0.13496	0.09551	0.8355
		448.293	0.13479	0.09561	0.83508
		448.83	0.13464	0.09571	0.8347
		449.367	0.13458	0.09584	0.83434
		449.903	0.13455	0.09595	0.83405
		450.44	0.13459	0.09605	0.83379
		450.976	0.13482	0.09615	0.8336
		451.513	0.13496	0.09622	0.8335
		452.05	0.13507	0.09629	0.83353
		452.586	0.13518	0.09636	0.83369
		453.123	0.13535	0.09638	0.83388
		453.659	0.13555	0.0964	0.83404
		454.196	0.13577	0.09644	0.83415
		454.732	0.13608	0.09645	0.83413
		455.269	0.13654	0.09648	0.83401
		455.806	0.13709	0.09648	0.83381
		456.342	0.13771	0.09639	0.8335
		456.879	0.13838	0.09626	0.83299
		457.415	0.13905	0.09611	0.83241
		457.952	0.13967	0.09591	0.8318
		458.489	0.14015	0.09574	0.83118
		459.025	0.14059	0.09559	0.83064
		459.562	0.14101	0.09546	0.83018
		460.098	0.14139	0.09536	0.82973
		460.635	0.14174	0.09528	0.8293
		461.172	0.14207	0.09521	0.82889
		461.708	0.1424	0.09514	0.82855
		462.245	0.14277	0.09507	0.82823
		462.781	0.14314	0.095	0.82792
		463.318	0.1435	0.09495	0.82761
		463.855	0.14362	0.09489	0.82731
		464.391	0.14345	0.09485	0.827
		464.928	0.14296	0.09481	0.82668
		465.464	0.14245	0.09477	0.82631
		466.001	0.14191	0.09475	0.82594
		466.537	0.14134	0.09473	0.82557
		467.074	0.14085	0.09472	0.82525
		467.611	0.14037	0.09471	0.82497
		468.147	0.1399	0.09472	0.82467
		468.684	0.13942	0.09472	0.82428
		469.22	0.13883	0.09469	0.82364
		469.757	0.13825	0.09459	0.82296
		470.294	0.13769	0.0944	0.82228
		470.83	0.13739	0.0942	0.82162
		471.367	0.13727	0.094	0.821
		471.903	0.13729	0.0938	0.82039
		472.44	0.13732	0.09365	0.81979
		472.977	0.13724	0.09353	0.81921
		473.513	0.1371	0.09342	0.81863
		474.05	0.13692	0.09332	0.81807
		474.586	0.1368	0.09324	0.81755
		475.123	0.13674	0.09317	0.81705
		475.66	0.13674	0.0931	0.81658
		476.196	0.13729	0.09301	0.81614
		476.733	0.1375	0.09289	0.81572
		477.269	0.13732	0.09273	0.81533
		477.806	0.13653	0.0925	0.81505
		478.343	0.13569	0.09222	0.81482
		478.879	0.13483	0.09196	0.81461
		479.416	0.13392	0.09182	0.8144
		479.952	0.13327	0.09176	0.81416
		480.489	0.13267	0.09171	0.8139
		481.025	0.13203	0.09163	0.81359
		481.562	0.1318	0.0915	0.81324
		482.099	0.13168	0.09138	0.81286
		482.635	0.13165	0.09128	0.81244
		483.172	0.13171	0.09137	0.81191
		483.708	0.13182	0.09129	0.81132
		484.245	0.13196	0.09105	0.81067
		484.782	0.13208	0.09056	0.80995
		485.318	0.13232	0.09009	0.80923
		485.855	0.13259	0.08975	0.80852
		486.391	0.13286	0.08964	0.80784
		486.928	0.13315	0.08968	0.80706
		487.465	0.13344	0.08987	0.80624
		488.001	0.13373	0.09016	0.80539
		488.538	0.13401	0.09036	0.80453
		489.074	0.13421	0.09047	0.80362
		489.611	0.13438	0.0905	0.8028
		490.148	0.1346	0.09048	0.80235
		490.684	0.13473	0.09044	0.8019
		491.221	0.13485	0.09016	0.80143
		491.757	0.13499	0.08955	0.80091
		492.294	0.13509	0.08904	0.80042
		492.831	0.13515	0.08859	0.79996
		493.367	0.13519	0.08819	0.79953
		493.904	0.13521	0.08781	0.79908
		494.44	0.13503	0.08746	0.79878
		494.977	0.13473	0.08712	0.79844
		495.513	0.13439	0.08684	0.79776
		496.05	0.13397	0.08648	0.79704
		496.587	0.13349	0.08611	0.79623
		497.123	0.13293	0.08576	0.79531
		497.66	0.13237	0.08545	0.7942
		498.196	0.13172	0.08517	0.79291
		498.733	0.13105	0.08493	0.79149
		499.27	0.13064	0.08476	0.79024
		499.806	0.13027	0.08464	0.78907
		500.343	0.12997	0.08456	0.78799
		500.879	0.12984	0.08453	0.78707
		501.416	0.12969	0.08455	0.78624
		501.953	0.12956	0.08461	0.78543
		502.489	0.12945	0.0847	0.78466
		503.026	0.12936	0.08484	0.78388
		503.562	0.12926	0.08506	0.78316
		504.099	0.12914	0.08532	0.7825
		504.636	0.12897	0.08559	0.78187
		505.172	0.12885	0.08583	0.78131
		505.709	0.12872	0.08597	0.78079
		506.245	0.12854	0.08593	0.7803
		506.782	0.1283	0.0858	0.77971
		507.319	0.12805	0.08563	0.77901
		507.855	0.12778	0.08539	0.77819
		508.392	0.12733	0.08511	0.77706
		508.928	0.12687	0.08475	0.77584
		509.465	0.12644	0.08424	0.77467
		510.002	0.12609	0.08328	0.77398
		510.538	0.12561	0.08274	0.77336
		511.075	0.12509	0.08232	0.7728
		511.611	0.12457	0.08192	0.7723
		512.148	0.12405	0.08158	0.77189
		512.684	0.12353	0.08127	0.77151
		513.221	0.12303	0.08098	0.77114
		513.758	0.12253	0.08072	0.77087
		514.294	0.12203	0.08051	0.7706
		514.831	0.12155	0.08035	0.77035
		515.367	0.12109	0.08031	0.7701
		515.904	0.12065	0.0805	0.76982
		516.441	0.12023	0.08084	0.76948
		516.977	0.11981	0.08129	0.76907
		517.514	0.11948	0.08167	0.76867
		518.05	0.11923	0.08201	0.76825
		518.587	0.11904	0.08233	0.76783
		519.124	0.11884	0.08257	0.76744
		519.66	0.1188	0.0827	0.76713
		520.197	0.11876	0.08275	0.76685
		520.733	0.11856	0.08274	0.76658
		521.27	0.11874	0.08265	0.76632
		521.807	0.11901	0.08251	0.7661
		522.343	0.11933	0.08235	0.7659
		522.88	0.11969	0.08214	0.76574
		523.416	0.12007	0.08195	0.76561
		523.953	0.12049	0.08173	0.76551
		524.49	0.12095	0.08142	0.76544
		525.026	0.12138	0.0811	0.7654
		525.563	0.1218	0.08077	0.76539
		526.099	0.12224	0.08045	0.7654
		526.636	0.12267	0.08041	0.76545
		527.172	0.12309	0.08045	0.76552
		527.709	0.1235	0.08055	0.76561
		528.246	0.12391	0.08073	0.76572
		528.782	0.12414	0.081	0.76589
		529.319	0.12429	0.08131	0.76608
		529.855	0.12445	0.08166	0.7663
		530.392	0.12459	0.0821	0.76653
		530.929	0.12475	0.08256	0.76676
		531.465	0.12491	0.08301	0.767
		532.002	0.12498	0.08345	0.76721
		532.538	0.12507	0.08373	0.76735
		533.075	0.12516	0.08388	0.76745
		533.612	0.12522	0.08389	0.76755
		534.148	0.12527	0.08384	0.76765
		534.685	0.12531	0.08374	0.76774
		535.221	0.12535	0.08359	0.76779
		535.758	0.12533	0.08345	0.76776
		536.295	0.12531	0.08323	0.76768
		536.831	0.12527	0.08293	0.76755
		537.368	0.12518	0.08255	0.76731
		537.904	0.12506	0.08213	0.76691
		538.441	0.12491	0.08167	0.76642
		538.977	0.12474	0.0812	0.76589
		539.514	0.12453	0.0807	0.7652
		540.051	0.1243	0.08023	0.76446
		540.587	0.12405	0.07979	0.76368
		541.124	0.12372	0.07936	0.76297
		541.66	0.12338	0.07894	0.76235
		542.197	0.12301	0.07856	0.76181
		542.734	0.12258	0.07825	0.76133
		543.27	0.12211	0.07794	0.76087
		543.807	0.12164	0.07766	0.76044
		544.343	0.12117	0.07743	0.76003
		544.88	0.12082	0.07728	0.75965
		545.417	0.12074	0.07722	0.75927
		545.953	0.12086	0.07724	0.75892
		546.49	0.12106	0.07734	0.75866
		547.026	0.12139	0.07752	0.75842
		547.563	0.12171	0.07775	0.7582
		548.1	0.12197	0.07806	0.75798
		548.636	0.12249	0.07851	0.75775
		549.173	0.12345	0.07901	0.75751
		549.709	0.12485	0.07952	0.75725
		550.246	0.12659	0.08004	0.75688
		550.783	0.1269	0.08039	0.75649
		551.319	0.12651	0.08062	0.75606
		551.856	0.1259	0.08073	0.75555
		552.392	0.12502	0.08075	0.75497
		552.929	0.12391	0.0807	0.75434
		553.466	0.12257	0.08058	0.75368
		554.002	0.12114	0.08039	0.75291
		554.539	0.11965	0.0801	0.75209
		555.075	0.11817	0.07975	0.75123
		555.612	0.11682	0.07941	0.75031
		556.148	0.11548	0.07907	0.74935
		556.685	0.11423	0.07875	0.74837
		557.222	0.1131	0.07845	0.74738
		557.758	0.11357	0.07829	0.7464
		558.295	0.11404	0.07818	0.74535
		558.831	0.1145	0.07811	0.74424
		559.368	0.11497	0.07811	0.74313
		559.905	0.11539	0.07815	0.74208
		560.441	0.11575	0.07824	0.74108
		560.978	0.11605	0.07835	0.74014
		561.514	0.11626	0.07854	0.73931
		562.051	0.11639	0.07876	0.73847
		562.588	0.11644	0.079	0.73764
		563.124	0.11641	0.07922	0.73681
		563.661	0.11625	0.07933	0.73599
		564.197	0.11602	0.07936	0.73519
		564.734	0.11574	0.07932	0.73442
		565.271	0.11534	0.07917	0.7337
		565.807	0.11489	0.07893	0.73301
		566.344	0.1144	0.07862	0.73236
		566.88	0.11383	0.07825	0.73176
		567.417	0.11317	0.07786	0.73119
		567.953	0.11244	0.07746	0.73064
		568.49	0.11162	0.07705	0.73012
		569.027	0.11139	0.07668	0.72964
		569.563	0.11154	0.07631	0.72918
		570.1	0.11205	0.07594	0.72874
		570.636	0.11256	0.07557	0.72832
		571.173	0.11305	0.07523	0.72792
		571.71	0.11352	0.07491	0.72752
		572.246	0.11397	0.07459	0.72713
		572.783	0.11439	0.0743	0.72663
		573.319	0.11473	0.07403	0.72612
		573.856	0.115	0.07379	0.72562
		574.393	0.11527	0.07359	0.72496
		574.929	0.11547	0.07343	0.72467
		575.466	0.11563	0.07334	0.72447
		576.002	0.11577	0.07335	0.72374
		576.539	0.11588	0.07343	0.72317
		577.076	0.11596	0.07352	0.72262
		577.612	0.11601	0.07363	0.72205
		578.149	0.11593	0.07375	0.72171
		578.685	0.11574	0.07383	0.72135
		579.222	0.11545	0.07386	0.72119
		579.759	0.11515	0.07381	0.72196
		580.295	0.11481	0.07372	0.72275
		580.832	0.11447	0.0736	0.72401
		581.368	0.11412	0.07347	0.72603
		581.905	0.11375	0.07334	0.72827
		582.441	0.11337	0.07324	0.73139
		582.978	0.11298	0.07315	0.73524
		583.515	0.11261	0.07306	0.7394
		584.051	0.11224	0.07297	0.74442
		584.588	0.11188	0.07288	0.75057
		585.124	0.11153	0.07279	0.75822
		585.661	0.11113	0.07269	0.76709
		586.198	0.11082	0.0725	0.77606
		586.734	0.11061	0.07225	0.78336
		587.271	0.11042	0.07209	0.78119
		587.807	0.11024	0.07202	0.77589
		588.344	0.11009	0.072	0.76732
		588.881	0.10998	0.07202	0.75457
		589.417	0.1099	0.07204	0.74615
		589.954	0.10981	0.07209	0.73919
		590.49	0.10972	0.07217	0.73346
		591.027	0.10967	0.07224	0.72901
		591.564	0.10964	0.07235	0.72579
		592.1	0.1096	0.07248	0.72298
		592.637	0.10956	0.07265	0.72011
		593.173	0.10955	0.07289	0.71785
		593.71	0.10954	0.07316	0.716
		594.247	0.10954	0.07349	0.71454
		594.783	0.10957	0.07399	0.71355
		595.32	0.10968	0.07428	0.7128
		595.856	0.10975	0.07448	0.71221
		596.393	0.10969	0.07462	0.71174
		596.929	0.10963	0.07468	0.71145
		597.466	0.10958	0.0747	0.71121
		598.003	0.10952	0.07467	0.71104
		598.539	0.10947	0.07459	0.71108
		599.076	0.10942	0.07445	0.71099
		599.612	0.10936	0.07427	0.71087
		600.149	0.10929	0.07404	0.7108
		600.686	0.10925	0.07382	0.71076
		601.222	0.1091	0.07363	0.71079
		601.759	0.10887	0.07355	0.71087
		602.295	0.10879	0.07401	0.71096
		602.832	0.10871	0.07414	0.71102
		603.369	0.10865	0.07415	0.71104
		603.905	0.10863	0.07417	0.71097
		604.442	0.10862	0.07421	0.71051
		604.978	0.10862	0.07428	0.70992
		605.515	0.10865	0.07436	0.70927
		606.052	0.10873	0.07446	0.70861
		606.588	0.10881	0.07457	0.70798
		607.125	0.10898	0.07469	0.70735
		607.661	0.10933	0.07482	0.70672
		608.198	0.10958	0.07494	0.70601
		608.735	0.10991	0.07509	0.70528
		609.271	0.11032	0.07526	0.70452
		609.808	0.11073	0.07545	0.70367
		610.344	0.11113	0.07564	0.70267
		610.881	0.11154	0.07584	0.70164
		611.417	0.11197	0.07603	0.70065
		611.954	0.11237	0.07622	0.69987
		612.491	0.11276	0.0764	0.69931
		613.027	0.11314	0.07657	0.6989
		613.564	0.11348	0.07672	0.69851
		614.1	0.11375	0.07677	0.69817
		614.637	0.114	0.07679	0.69784
		615.174	0.11421	0.0768	0.69751
		615.71	0.11387	0.07679	0.69731
		616.247	0.1135	0.07674	0.69711
		616.783	0.11314	0.07667	0.69694
		617.32	0.11286	0.07659	0.69683
		617.857	0.11243	0.07651	0.6968
		618.393	0.11197	0.07653	0.69682
		618.93	0.11149	0.07675	0.69689
		619.466	0.11097	0.07848	0.69679
		620.003	0.11043	0.07905	0.69669
		620.54	0.10987	0.07903	0.69655
		621.076	0.10929	0.0794	0.69625
		621.613	0.10877	0.08055	0.69584
		622.149	0.10833	0.08229	0.69536
		622.686	0.10798	0.08467	0.69482
		623.223	0.10772	0.08875	0.69435
		623.759	0.10753	0.09333	0.69453
		624.296	0.10742	0.09755	0.69517
		624.832	0.1074	0.10004	0.69614
		625.369	0.10751	0.1045	0.69705
		625.906	0.10771	0.11072	0.6982
		626.442	0.10798	0.11878	0.69984
		626.979	0.10839	0.1294	0.70399
		627.515	0.10893	0.14545	0.70858
		628.052	0.1096	0.16682	0.71454
		628.588	0.11046	0.19492	0.72329
		629.125	0.11137	0.22728	0.72981
		629.662	0.11242	0.25901	0.73565
		630.198	0.11362	0.28573	0.74012
		630.735	0.11498	0.28353	0.73769
		631.271	0.11645	0.2667	0.73185
		631.808	0.11802	0.24392	0.72478
		632.345	0.11967	0.22004	0.7178
		632.881	0.12148	0.19682	0.71127
		633.418	0.12338	0.17535	0.70494
		633.954	0.12537	0.15597	0.69911
		634.491	0.12751	0.14031	0.6951
		635.028	0.12982	0.12527	0.69254
		635.564	0.13219	0.11229	0.69026
		636.101	0.13461	0.10234	0.68773
		636.637	0.137	0.09646	0.68586
		637.174	0.13857	0.09209	0.68425
		637.711	0.13948	0.08896	0.68288
		638.247	0.13985	0.08679	0.68186
		638.784	0.13971	0.08549	0.68101
		639.32	0.13868	0.08463	0.68024
		639.857	0.13663	0.0841	0.67952
		640.393	0.1349	0.08295	0.67887
		640.93	0.13122	0.0818	0.67825
		641.467	0.12693	0.08055	0.6777
		642.003	0.12372	0.07901	0.67725
		642.54	0.12077	0.07821	0.67698
		643.076	0.11823	0.07759	0.67681
		643.613	0.11615	0.07706	0.67675
		644.15	0.11484	0.07668	0.67684
		644.686	0.11302	0.0764	0.67669
		645.223	0.1111	0.07618	0.67639
		645.759	0.10936	0.07602	0.67599
		646.296	0.10774	0.07593	0.67565
		646.833	0.10623	0.07591	0.6753
		647.369	0.10484	0.07594	0.67494
		647.906	0.10358	0.07597	0.6746
		648.442	0.10252	0.07596	0.67427
		648.979	0.1016	0.07591	0.67396
		649.516	0.10082	0.07581	0.67367
		650.052	0.10004	0.07564	0.67342
		650.589	0.09971	0.07543	0.67321
		651.125	0.09966	0.07516	0.67302
		651.662	0.09968	0.07479	0.67285
		652.199	0.09983	0.07437	0.67269
		652.735	0.10002	0.07385	0.67255
		653.272	0.10023	0.07321	0.67244
		653.808	0.10047	0.07255	0.67222
		654.345	0.10076	0.07189	0.67191
		654.882	0.10106	0.07125	0.67159
		655.418	0.10135	0.07064	0.67138
		655.955	0.10163	0.0701	0.67121
		656.491	0.10189	0.06962	0.67113
		657.028	0.10215	0.06918	0.67115
		657.564	0.10237	0.06881	0.67116
		658.101	0.10258	0.06849	0.67117
		658.638	0.1028	0.06823	0.67117
		659.174	0.10304	0.06802	0.67118
		659.711	0.10326	0.06788	0.67114
		660.247	0.1035	0.06778	0.67107
		660.784	0.10373	0.06771	0.67105
		661.321	0.10391	0.06769	0.67129
		661.857	0.10421	0.06771	0.67125
		662.394	0.10451	0.06776	0.67107
		662.93	0.10479	0.06784	0.67076
		663.467	0.10508	0.06796	0.6703
		664.004	0.10537	0.06811	0.66978
		664.54	0.10565	0.06827	0.66919
		665.077	0.10591	0.06841	0.66851
		665.613	0.10618	0.06849	0.66776
		666.15	0.10641	0.0686	0.66701
		666.687	0.10662	0.06873	0.66626
		667.223	0.10682	0.0689	0.66551
		667.76	0.10699	0.06911	0.66479
		668.296	0.10716	0.06938	0.66409
		668.833	0.10733	0.06973	0.66343
		669.37	0.10731	0.07012	0.66285
		669.906	0.10711	0.07054	0.6623
		670.443	0.10685	0.07097	0.66178
		670.979	0.10666	0.07142	0.6613
		671.516	0.1064	0.0719	0.66085
		672.052	0.10609	0.07238	0.66045
		672.589	0.10573	0.07285	0.66008
		673.126	0.10539	0.07336	0.65976
		673.662	0.10502	0.07382	0.65945
		674.199	0.10465	0.07428	0.65914
		674.735	0.10428	0.07479	0.65882
		675.272	0.10396	0.07554	0.65847
		675.809	0.10356	0.07638	0.65808
		676.345	0.10315	0.07732	0.65765
		676.882	0.10296	0.0784	0.65713
		677.418	0.10276	0.07958	0.65655
		677.955	0.10272	0.08082	0.65594
		678.492	0.10288	0.08211	0.65528
		679.028	0.10292	0.08338	0.65458
		679.565	0.10294	0.08496	0.65383
		680.101	0.10296	0.08656	0.65306
		680.638	0.10296	0.08786	0.65226
		681.175	0.10297	0.08914	0.65143
		681.711	0.10295	0.09036	0.65055
		682.248	0.10291	0.09152	0.64962
		682.784	0.10288	0.09259	0.64866
		683.321	0.10268	0.09357	0.64768
		683.857	0.10243	0.09443	0.64666
		684.394	0.10214	0.09519	0.6456
		684.931	0.1016	0.09572	0.64451
		685.467	0.10109	0.09595	0.64342
		686.004	0.10062	0.09606	0.64232
		686.54	0.10022	0.09626	0.64123
		687.077	0.09978	0.09635	0.64025
		687.614	0.0994	0.09636	0.63928
		688.15	0.09908	0.0963	0.63832
		688.687	0.0988	0.09619	0.63742
		689.223	0.09859	0.09601	0.63662
		689.76	0.0986	0.09578	0.6359
		690.297	0.0989	0.09549	0.63525
		690.833	0.09925	0.09512	0.63469
		691.37	0.09967	0.09467	0.63422
		691.906	0.10012	0.09415	0.63385
		692.443	0.10057	0.09349	0.63365
		692.98	0.10105	0.09273	0.63364
		693.516	0.10147	0.09189	0.6337
		694.053	0.10182	0.09099	0.63379
		694.589	0.10214	0.09012	0.63393
		695.126	0.10199	0.08924	0.63407
		695.663	0.10179	0.08836	0.63416
		696.199	0.10174	0.08746	0.63418
		696.736	0.10179	0.08667	0.63416
		697.272	0.10172	0.08597	0.63411
		697.809	0.10151	0.08546	0.63401
		698.346	0.10109	0.08527	0.63385
		698.882	0.10007	0.08496	0.63361
		699.419	0.09932	0.08493	0.63332
		699.955	0.09895	0.08519	0.63298
		700.492	0.09883	0.08527	0.63255
		701.028	0.0992	0.08606	0.63204
		701.565	0.09968	0.0871	0.63148
		702.102	0.10011	0.08817	0.63088
		702.638	0.10036	0.08998	0.63017
		703.175	0.1006	0.09164	0.6294
		703.711	0.10086	0.09344	0.62857
		704.248	0.10116	0.09585	0.62771
		704.785	0.10143	0.0985	0.62683
		705.321	0.10171	0.10256	0.62597
		705.858	0.10202	0.10718	0.62516
		706.394	0.10231	0.10775	0.62446
		706.931	0.10255	0.10775	0.62387
		707.468	0.10275	0.10722	0.62336
		708.004	0.10289	0.10606	0.6229
		708.541	0.103	0.1028	0.62254
		709.077	0.10307	0.09961	0.6223
		709.614	0.10339	0.09616	0.62215
		710.151	0.10438	0.09193	0.62211
		710.687	0.10448	0.08874	0.62224
		711.224	0.10401	0.08576	0.6225
		711.76	0.10305	0.08292	0.62289
		712.297	0.10169	0.08033	0.6234
		712.833	0.1009	0.07793	0.62407
		713.37	0.10036	0.07567	0.62484
		713.907	0.09997	0.07357	0.6257
		714.443	0.09988	0.07172	0.62672
		714.98	0.10003	0.07008	0.62787
		715.516	0.10118	0.06863	0.62917
		716.053	0.10424	0.06736	0.63065
		716.59	0.10487	0.0663	0.63063
		717.126	0.10517	0.0653	0.63027
		717.663	0.10516	0.06438	0.62963
		718.199	0.10458	0.06357	0.62869
		718.736	0.10393	0.06288	0.62736
		719.273	0.10336	0.06225	0.62593
		719.809	0.10289	0.06169	0.62449
		720.346	0.10238	0.06129	0.62321
		720.882	0.10177	0.06099	0.62141
		721.419	0.10113	0.06079	0.61968
		721.956	0.10045	0.0607	0.61841
		722.492	0.09963	0.06059	0.61733
		723.029	0.09884	0.0605	0.61627
		723.565	0.09771	0.06046	0.61526
		724.102	0.0956	0.06051	0.61433
		724.639	0.09479	0.06064	0.61355
		725.175	0.09428	0.06091	0.61286
		725.712	0.09395	0.0613	0.61227
		726.248	0.09384	0.0617	0.61182
		726.785	0.0939	0.06209	0.61145
		727.322	0.09416	0.06245	0.61115
		727.858	0.09463	0.06276	0.61092
		728.395	0.09517	0.06301	0.61077
		728.931	0.09556	0.0632	0.6107
		729.468	0.09585	0.06333	0.61069
		730.004	0.09611	0.06342	0.61072
		730.541	0.09641	0.06342	0.61087
		731.078	0.09668	0.06336	0.61106
		731.614	0.09692	0.06325	0.61127
		732.151	0.09716	0.0631	0.61148
		732.687	0.09734	0.0629	0.61166
		733.224	0.09751	0.06262	0.61177
		733.761	0.09764	0.06226	0.6118
		734.297	0.09758	0.06187	0.61179
		734.834	0.09738	0.06147	0.6117
		735.37	0.0971	0.06106	0.61154
		735.907	0.0968	0.06064	0.61132
		736.444	0.09647	0.0605	0.61098
		736.98	0.09616	0.06039	0.6106
		737.517	0.09594	0.06031	0.61016
		738.053	0.09588	0.06027	0.60965
		738.59	0.09596	0.06024	0.60908
		739.127	0.09616	0.06022	0.60846
		739.663	0.09649	0.06022	0.60782
		740.2	0.09698	0.06022	0.60714
		740.736	0.09747	0.0602	0.60644
		741.273	0.09791	0.06014	0.60574
		741.81	0.09827	0.06005	0.60502
		742.346	0.09847	0.06005	0.6043
		742.883	0.09859	0.06004	0.60358
		743.419	0.09861	0.06004	0.60286
		743.956	0.09855	0.06004	0.60214
		744.492	0.09838	0.06004	0.60143
		745.029	0.09815	0.06003	0.60072
		745.566	0.09788	0.06003	0.60002
		746.102	0.09761	0.06001	0.59933
		746.639	0.09724	0.06001	0.59865
		747.175	0.09688	0.06001	0.59798
		747.712	0.09655	0.05999	0.59733
		748.249	0.09624	0.05995	0.59664
		748.785	0.09604	0.05989	0.59594
		749.322	0.09596	0.0598	0.59526
		749.858	0.096	0.0597	0.5946
		750.395	0.09624	0.0596	0.59396
		750.932	0.09654	0.05946	0.59338
		751.468	0.09689	0.05932	0.59294
		752.005	0.09728	0.0592	0.59267
		752.541	0.0978	0.05906	0.59246
		753.078	0.09842	0.05893	0.59231
		753.615	0.09911	0.0588	0.59219
		754.151	0.09982	0.05866	0.59208
		754.688	0.10055	0.05853	0.59192
		755.224	0.1013	0.05841	0.59168
		755.761	0.10204	0.05829	0.59138
		756.297	0.10264	0.05817	0.59102
		756.834	0.10303	0.05808	0.59062
		757.371	0.10337	0.05802	0.59013
		757.907	0.10368	0.05796	0.58954
		758.444	0.10397	0.05785	0.58881
		758.98	0.10425	0.05783	0.58801
		759.517	0.10453	0.05784	0.58717
		760.054	0.10484	0.05785	0.58629
		760.59	0.1052	0.05787	0.58536
		761.127	0.10559	0.0579	0.58443
		761.663	0.10601	0.05793	0.58353
		762.2	0.10648	0.05795	0.58271
		762.737	0.10696	0.05797	0.58184
		763.273	0.10757	0.05799	0.58098
		763.81	0.10826	0.05797	0.58014
		764.346	0.10896	0.05787	0.57933
		764.883	0.10986	0.05779	0.5786
		765.42	0.11082	0.05772	0.57804
		765.956	0.11182	0.05764	0.57764
		766.493	0.11293	0.05756	0.5774
		767.029	0.11405	0.05747	0.57724
		767.566	0.11511	0.05737	0.5773
		768.103	0.11608	0.05727	0.57752
		768.639	0.1168	0.05715	0.57747
		769.176	0.1171	0.05702	0.57812
		769.712	0.11732	0.05688	0.57906
		770.249	0.11761	0.05673	0.58012
		770.786	0.11774	0.05657	0.58129
		771.322	0.11785	0.0564	0.58261
		771.859	0.11791	0.05621	0.58394
		772.395	0.11788	0.05602	0.58521
		772.932	0.11782	0.05582	0.58581
		773.468	0.11772	0.05561	0.58615
		774.005	0.11759	0.05539	0.58594
		774.542	0.11744	0.05517	0.58468
		775.078	0.11722	0.05493	0.58293
		775.615	0.11699	0.0547	0.58065
		776.151	0.11675	0.05446	0.57766
		776.688	0.1165	0.05423	0.57349
		777.225	0.11624	0.05402	0.57064
		777.761	0.116	0.05379	0.56862
		778.298	0.11577	0.05357	0.56724
		778.834	0.1156	0.05347	0.56618
		779.371	0.11542	0.0535	0.5654
		779.908	0.11527	0.05357	0.56476
		780.444	0.1152	0.05366	0.56425
		780.981	0.1155	0.05372	0.56385
		781.517	0.1153	0.0538	0.56355
		782.054	0.11474	0.05386	0.56327
		782.591	0.11389	0.0539	0.56299
		783.127	0.11299	0.05393	0.56268
		783.664	0.1121	0.05397	0.56234
		784.2	0.1112	0.05401	0.56193
		784.737	0.11027	0.05405	0.56141
		785.274	0.10925	0.05409	0.56098
		785.81	0.10804	0.05414	0.56066
		786.347	0.10671	0.05419	0.56044
		786.883	0.10539	0.05423	0.5603
		787.42	0.10408	0.05427	0.56017
		787.956	0.10279	0.05431	0.56006
		788.493	0.10152	0.05434	0.55997
		789.03	0.10028	0.05437	0.55994
		789.566	0.09908	0.0544	0.55995
		790.103	0.09793	0.05442	0.56
		790.639	0.09684	0.05443	0.56008
		791.176	0.09578	0.05445	0.5602
		791.713	0.0948	0.05445	0.56034
		792.249	0.0939	0.05446	0.56048
		792.786	0.09307	0.05448	0.56062
		793.322	0.09237	0.05452	0.56081
		793.859	0.09168	0.05451	0.56104
		794.396	0.09103	0.05448	0.56127
		794.932	0.09042	0.05444	0.56149
		795.469	0.08988	0.0544	0.56167
		796.005	0.08941	0.05435	0.56185
		796.542	0.08899	0.05427	0.56202
		797.079	0.08861	0.05416	0.56219
		797.615	0.08831	0.05408	0.56234
		798.152	0.08808	0.05409	0.56252
		798.688	0.08792	0.05417	0.56271
		799.225	0.08784	0.05424	0.56292
		799.762	0.08771	0.05436	0.56314
		800.298	0.08773	0.05448	0.56338
		800.835	0.08787	0.05462	0.56363
		801.371	0.08804	0.05476	0.56393
		801.908	0.08825	0.05492	0.56422
		802.444	0.08848	0.05509	0.56453
		802.981	0.08872	0.05525	0.56489
		803.518	0.08901	0.0554	0.56532
		804.054	0.08931	0.05556	0.566
		804.591	0.0896	0.05569	0.56695
		805.127	0.0899	0.0558	0.56818
		805.664	0.09023	0.05592	0.56969
		806.201	0.09055	0.05603	0.5716
		806.737	0.09088	0.05615	0.5738
		807.274	0.09119	0.05627	0.5763
		807.81	0.09129	0.0564	0.57926
		808.347	0.09127	0.05651	0.58257
		808.884	0.0912	0.05664	0.58627
		809.42	0.09112	0.0568	0.59044
		809.957	0.09103	0.05698	0.59595
		810.493	0.09089	0.05717	0.60293
		811.03	0.09075	0.0574	0.61049
		811.567	0.09066	0.05769	0.61829
		812.103	0.09055	0.05788	0.63094
		812.64	0.09045	0.05808	0.64191
		813.176	0.09036	0.05828	0.65156
		813.713	0.09028	0.05842	0.66013
		814.25	0.0902	0.05862	0.64946
		814.786	0.09012	0.05884	0.63745
		815.323	0.09006	0.05909	0.62483
		815.859	0.08998	0.05937	0.61234
		816.396	0.08995	0.05977	0.60061
		816.933	0.08992	0.06021	0.59092
		817.469	0.0899	0.06069	0.58295
		818.006	0.08988	0.06119	0.5762
		818.542	0.09014	0.06172	0.57094
		819.079	0.09044	0.06227	0.56639
		819.615	0.09076	0.06282	0.56247
		820.152	0.09108	0.06339	0.55918
		820.689	0.0914	0.06392	0.55655
		821.225	0.09177	0.06442	0.55424
		821.762	0.09218	0.0649	0.55225
		822.298	0.09255	0.06535	0.55065
		822.835	0.09281	0.06587	0.54932
		823.372	0.09304	0.06638	0.54824
		823.908	0.09323	0.06684	0.54738
		824.445	0.0934	0.06707	0.54661
		824.981	0.09355	0.06707	0.54598
		825.518	0.09355	0.06687	0.54536
		826.055	0.09338	0.06648	0.54473
		826.591	0.09331	0.06588	0.54428
		827.128	0.0932	0.06512	0.54355
		827.664	0.09308	0.06425	0.54273
		828.201	0.09294	0.06327	0.54188
		828.737	0.0928	0.06219	0.54104
		829.274	0.09265	0.06105	0.54027
		829.811	0.09249	0.05989	0.53951
		830.347	0.09235	0.05876	0.53872
		830.884	0.09215	0.05778	0.53805
		831.42	0.09198	0.05685	0.53737
		831.957	0.0918	0.05597	0.53669
		832.494	0.0916	0.05516	0.536
		833.03	0.09147	0.05474	0.53512
		833.567	0.09121	0.05494	0.53412
		834.103	0.09092	0.05521	0.53309
		834.64	0.09065	0.05521	0.53207
		835.177	0.09035	0.05509	0.53108
		835.713	0.09005	0.05512	0.53011
		836.25	0.08974	0.05522	0.52915
		836.786	0.08942	0.0553	0.52821
		837.323	0.08911	0.05544	0.52734
		837.86	0.08879	0.0556	0.52651
		838.396	0.08847	0.05581	0.52571
		838.933	0.08816	0.05607	0.52497
		839.469	0.08787	0.05637	0.52425
		840.006	0.08758	0.05672	0.52356
		840.543	0.0873	0.05712	0.52289
		841.079	0.08705	0.05756	0.52224
		841.616	0.08683	0.05813	0.52159
		842.152	0.08664	0.0585	0.52095
		842.689	0.08649	0.05906	0.52032
		843.226	0.08637	0.06029	0.5197
		843.762	0.08675	0.06155	0.51907
		844.299	0.08704	0.06311	0.51846
		844.835	0.0873	0.065	0.51785
		845.372	0.0876	0.06728	0.5172
		845.909	0.08782	0.07144	0.51655
		846.445	0.08805	0.07371	0.5159
		846.982	0.08822	0.0747	0.51528
		847.518	0.08822	0.07547	0.51474
		848.055	0.08759	0.07347	0.51456
		848.591	0.08763	0.07193	0.51433
		849.128	0.08816	0.07079	0.51401
		849.665	0.0888	0.06967	0.51354
		850.201	0.08937	0.06866	0.51295
		850.738	0.08976	0.06767	0.51229
		851.274	0.08992	0.06719	0.51155
		851.811	0.08983	0.06806	0.51072
		852.348	0.08959	0.06864	0.50987
		852.884	0.08916	0.06947	0.50894
		853.421	0.08853	0.07062	0.50796
		853.957	0.0877	0.07218	0.50699
		854.494	0.08604	0.07418	0.50611
		855.031	0.08508	0.0762	0.50537
		855.567	0.0847	0.07841	0.50479
		856.104	0.08444	0.08121	0.50442
		856.64	0.0846	0.08446	0.50409
		857.177	0.08496	0.08824	0.50412
		857.713	0.08531	0.09262	0.50434
		858.25	0.08532	0.09781	0.50431
		858.787	0.08541	0.10392	0.50438
		859.323	0.08556	0.11078	0.50445
		859.86	0.08575	0.11849	0.50451
		860.396	0.08599	0.12736	0.5046
		860.933	0.08631	0.13928	0.50468
		861.47	0.0867	0.1509	0.50475
		862.006	0.08717	0.16286	0.50479
		862.543	0.08778	0.17749	0.50482
		863.079	0.08838	0.19688	0.50481
		863.616	0.089	0.22063	0.50477
		864.153	0.08956	0.24942	0.5047
		864.689	0.08986	0.28515	0.50462
		865.226	0.08993	0.33082	0.5045
		865.762	0.08993	0.38743	0.50437
		866.299	0.08987	0.45417	0.50423
		866.836	0.08973	0.52962	0.50407
		867.372	0.08952	0.62311	0.50388
		867.909	0.08926	0.71537	0.5037
		868.445	0.08895	0.79347	0.50368
		868.982	0.08859	0.83427	0.50417
		869.519	0.08813	0.80521	0.50412
		870.055	0.08763	0.75502	0.50397
		870.592	0.08709	0.68901	0.50378
		871.128	0.08648	0.60597	0.50353
		871.665	0.08582	0.51325	0.50334
		872.202	0.08511	0.42026	0.50313
		872.738	0.08437	0.33922	0.5029
		873.275	0.08361	0.29264	0.5027
		873.811	0.08279	0.24914	0.50254
		874.348	0.08198	0.20799	0.50245
		874.884	0.08116	0.17315	0.50243
		875.421	0.0803	0.15232	0.50248
		875.958	0.07943	0.13621	0.50274
		876.494	0.0786	0.12343	0.50313
		877.031	0.0779	0.11259	0.50357
		877.567	0.07743	0.10155	0.50399
		878.104	0.07769	0.09429	0.50436
		878.641	0.0779	0.08819	0.50449
		879.177	0.07809	0.08294	0.50445
		879.714	0.07834	0.07834	0.50434
		880.25	0.07872	0.07479	0.50412
		880.787	0.07902	0.07181	0.50386
		881.324	0.07919	0.06932	0.50357
		881.86	0.07916	0.06728	0.50322
		882.397	0.07892	0.06552	0.50295
		882.933	0.0787	0.06385	0.50256
		883.47	0.07859	0.06241	0.5021
		884.007	0.07869	0.0614	0.50163
		884.543	0.07891	0.06021	0.50114
		885.08	0.079	0.0593	0.50066
		885.616	0.07894	0.05856	0.5002
		886.153	0.07877	0.05788	0.49978
		886.69	0.07869	0.05709	0.49948
		887.226	0.07862	0.05624	0.49918
		887.763	0.07862	0.0555	0.49887
		888.299	0.07872	0.05502	0.49857
		888.836	0.07876	0.05471	0.49836
		889.372	0.07874	0.05444	0.49818
		889.909	0.07872	0.05416	0.49801
		890.446	0.07876	0.05384	0.49786
		890.982	0.07931	0.05348	0.49772
		891.519	0.07985	0.05313	0.49756
		892.055	0.08034	0.0528	0.49738
		892.592	0.08073	0.05249	0.49716
		893.129	0.08104	0.05218	0.49683
		893.665	0.08128	0.0519	0.49652
		894.202	0.08145	0.05164	0.4962
		894.738	0.08156	0.05139	0.49586
		895.275	0.08177	0.05117	0.49565
		895.812	0.0816	0.05097	0.49548
		896.348	0.08128	0.0508	0.49528
		896.885	0.08092	0.05066	0.49503
		897.421	0.08055	0.05055	0.49466
		897.958	0.08014	0.05049	0.49424
		898.495	0.07973	0.05046	0.4938
		899.031	0.07932	0.05044	0.49336
		899.568	0.0789	0.05047	0.49293
		900.104	0.07847	0.05051	0.49249
		900.641	0.07807	0.05056	0.49204
		901.178	0.0777	0.05061	0.4916
		901.714	0.07736	0.05062	0.49115
		902.251	0.07692	0.05064	0.4907
		902.787	0.07662	0.05057	0.49026
		903.324	0.07651	0.05042	0.48984
		903.86	0.07647	0.0502	0.48943
		904.397	0.07644	0.04993	0.48902
		904.934	0.07641	0.04966	0.48862
		905.47	0.0764	0.04939	0.48824
		906.007	0.0764	0.04914	0.48787
		906.543	0.07639	0.04887	0.48754
		907.08	0.07639	0.04858	0.48723
		907.617	0.07639	0.04829	0.48694
		908.153	0.07639	0.048	0.48666
		908.69	0.07639	0.04774	0.48633
		909.226	0.0764	0.04751	0.48594
		909.763	0.0764	0.04736	0.48549
		910.3	0.07639	0.04733	0.48498
		910.836	0.0764	0.04742	0.48435
		911.373	0.07639	0.04767	0.48363
		911.909	0.07639	0.04789	0.48284
		912.446	0.07639	0.04787	0.482
		912.983	0.07635	0.04775	0.48106
		913.519	0.07633	0.04758	0.48007
		914.056	0.07627	0.04738	0.47903
		914.592	0.0761	0.04717	0.47797
		915.129	0.07603	0.04694	0.47692
		915.666	0.07595	0.04669	0.47592
		916.202	0.07588	0.04638	0.47499
		916.739	0.07582	0.04599	0.47415
		917.275	0.07578	0.0456	0.47339
		917.812	0.07572	0.0454	0.47269
		918.349	0.07566	0.04528	0.47207
		918.885	0.07562	0.0452	0.47153
		919.422	0.07556	0.04525	0.47105
		919.958	0.07548	0.04533	0.47073
		920.495	0.0754	0.04541	0.47049
		921.031	0.07532	0.0455	0.47029
		921.568	0.07525	0.0456	0.47013
		922.105	0.07511	0.04568	0.46997
		922.641	0.07497	0.04576	0.46978
		923.178	0.07484	0.04585	0.46955
		923.714	0.07469	0.04594	0.46929
		924.251	0.07455	0.04603	0.469
		924.788	0.07441	0.04611	0.46868
		925.324	0.07426	0.04621	0.46834
		925.861	0.07412	0.04631	0.46799
		926.397	0.07397	0.04632	0.46758
		926.934	0.07385	0.04633	0.46714
		927.471	0.07373	0.04633	0.46667
		928.007	0.07358	0.04631	0.46617
		928.544	0.07352	0.04628	0.46562
		929.08	0.07345	0.04625	0.46506
		929.617	0.07344	0.04622	0.4645
		930.154	0.07355	0.04618	0.46394
		930.69	0.07418	0.04614	0.46338
		931.227	0.07469	0.04611	0.46284
		931.763	0.07513	0.04607	0.46232
		932.3	0.07553	0.04603	0.46179
		932.836	0.07595	0.04599	0.46126
		933.373	0.07636	0.04595	0.46075
		933.91	0.07675	0.04592	0.46026
		934.446	0.07712	0.04589	0.45979
		934.983	0.07745	0.04588	0.45935
		935.519	0.07772	0.0459	0.45893
		936.056	0.07781	0.04593	0.45853
		936.593	0.07772	0.04596	0.45816
		937.129	0.0775	0.04597	0.45785
		937.666	0.0773	0.04602	0.45758
		938.202	0.07697	0.04609	0.45735
		938.739	0.07651	0.04616	0.45714
		939.276	0.07596	0.04624	0.45694
		939.812	0.07529	0.04631	0.45678
		940.349	0.07459	0.04639	0.45664
		940.885	0.07383	0.04646	0.45651
		941.422	0.07296	0.04652	0.45633
		941.959	0.07201	0.04659	0.45611
		942.495	0.07108	0.04665	0.45586
		943.032	0.07035	0.04669	0.45558
		943.568	0.06997	0.04673	0.45531
		944.105	0.0705	0.04676	0.45503
		944.642	0.07101	0.04675	0.4548
		945.178	0.0715	0.04672	0.45463
		945.715	0.07197	0.04668	0.45452
		946.251	0.07243	0.04657	0.45441
		946.788	0.07281	0.04648	0.45427
		947.324	0.07322	0.04639	0.45412
		947.861	0.07367	0.04628	0.45394
		948.398	0.07406	0.04618	0.45374
		948.934	0.0744	0.0461	0.4535
		949.471	0.07465	0.04601	0.45324
		950.007	0.07477	0.04594	0.45299
		950.544	0.07464	0.04588	0.45275
		951.081	0.07441	0.04583	0.45251
		951.617	0.07405	0.04585	0.45232
		952.154	0.07354	0.04591	0.45218
		952.69	0.0729	0.04602	0.45207
		953.227	0.07251	0.0462	0.452
		953.764	0.07221	0.04641	0.45187
		954.3	0.07202	0.04663	0.45169
		954.837	0.07196	0.04688	0.45146
		955.373	0.07186	0.04716	0.45103
		955.91	0.07186	0.04746	0.4507
		956.447	0.07203	0.04781	0.4504
		956.983	0.07242	0.04818	0.45009
		957.52	0.07284	0.04858	0.44981
		958.056	0.0733	0.04898	0.44959
		958.593	0.07378	0.04929	0.44933
		959.13	0.07425	0.04954	0.44899
		959.666	0.07474	0.04991	0.44864
		960.203	0.07527	0.05005	0.44825
		960.739	0.07574	0.05006	0.44787
		961.276	0.07613	0.04998	0.44752
		961.812	0.0765	0.04981	0.4472
		962.349	0.07673	0.04967	0.44689
		962.886	0.07703	0.04953	0.44662
		963.422	0.07728	0.0494	0.44638
		963.959	0.07729	0.04929	0.44613
		964.495	0.07723	0.04922	0.44591
		965.032	0.07718	0.04918	0.4457
		965.569	0.07713	0.04917	0.44549
		966.105	0.07707	0.04923	0.44528
		966.642	0.07701	0.04934	0.44508
		967.178	0.07697	0.0495	0.44487
		967.715	0.07695	0.0497	0.44466
		968.252	0.07694	0.04994	0.44445
		968.788	0.07695	0.05022	0.44424
		969.325	0.07701	0.05055	0.44401
		969.861	0.0771	0.05096	0.44376
		970.398	0.07722	0.05142	0.44348
		970.935	0.07746	0.05188	0.44315
		971.471	0.07782	0.05233	0.44277
		972.008	0.07819	0.05276	0.44234
		972.544	0.07858	0.05309	0.44185
		973.081	0.07899	0.05325	0.44132
		973.618	0.07951	0.05333	0.44078
		974.154	0.0801	0.05332	0.44018
		974.691	0.08077	0.05323	0.43956
		975.227	0.0815	0.05304	0.43893
		975.764	0.08217	0.05275	0.43832
		976.3	0.08293	0.05236	0.43771
		976.837	0.08372	0.05189	0.43714
		977.374	0.08452	0.05133	0.43663
		977.91	0.08539	0.0507	0.43623
		978.447	0.08631	0.04998	0.43582
		978.983	0.08727	0.04922	0.43546
		979.52	0.08828	0.04843	0.43516
		980.057	0.08937	0.04764	0.43489
		980.593	0.09055	0.04688	0.43468
		981.13	0.09181	0.04623	0.43449
		981.666	0.09318	0.04567	0.43433
		982.203	0.09469	0.0452	0.4342
		982.74	0.09641	0.04482	0.43408
		983.276	0.09886	0.04451	0.43396
		983.813	0.1018	0.04425	0.43383
		984.349	0.10509	0.04404	0.43366
		984.886	0.10866	0.04386	0.43348
		985.423	0.11272	0.04367	0.43324
		985.959	0.11712	0.04351	0.43279
		986.496	0.12209	0.04338	0.43213
		987.032	0.12827	0.04325	0.4314
		987.569	0.13636	0.04321	0.4306
		988.106	0.14605	0.0432	0.42979
		988.642	0.15749	0.04321	0.42899
		989.179	0.17089	0.04324	0.42824
		989.715	0.18685	0.04324	0.42744
		990.252	0.20969	0.04309	0.42676
		990.789	0.23731	0.04287	0.42627
		991.325	0.26787	0.04266	0.42598
		991.862	0.29975	0.04245	0.4259
		992.398	0.34081	0.04225	0.426
		992.935	0.3798	0.04207	0.42624
		993.471	0.41319	0.04191	0.42655
		994.008	0.44179	0.04179	0.42679
		994.545	0.44706	0.0417	0.42674
		995.081	0.43601	0.04163	0.42649
		995.618	0.41289	0.0416	0.42601
		996.154	0.38298	0.04164	0.42527
		996.691	0.34908	0.04169	0.42432
		997.228	0.31451	0.04177	0.42329
		997.764	0.27999	0.04186	0.4232
		998.301	0.24684	0.04198	0.42449
		998.837	0.22207	0.04212	0.42415
		999.374	0.19928	0.04228	0.42373
		999.911	0.17868	0.04246	0.4233
		1000.45	0.16047	0.04268	0.42286
		1000.98	0.14509	0.04291	0.42245
		1001.52	0.13353	0.04319	0.422
		1002.06	0.12466	0.04348	0.42158
		1002.59	0.11777	0.04378	0.42119
		1003.13	0.11199	0.04407	0.42085
		1003.67	0.10789	0.04438	0.42056
		1004.2	0.10476	0.04464	0.42034
		1004.74	0.10174	0.04488	0.42017
		1005.28	0.09835	0.04513	0.42005
		1005.81	0.09598	0.04524	0.42007
		1006.35	0.09388	0.04544	0.42018
		1006.89	0.09196	0.04566	0.42034
		1007.42	0.09021	0.04602	0.42058
		1007.96	0.08861	0.04688	0.42094
		1008.5	0.08691	0.04718	0.42126
		1009.03	0.08531	0.04759	0.42153
		1009.57	0.08382	0.04821	0.42166
		1010.11	0.08238	0.04909	0.42153
		1010.64	0.08115	0.05034	0.42125
		1011.18	0.08002	0.05212	0.42087
		1011.72	0.07901	0.0543	0.42038
		1012.25	0.07815	0.05688	0.41979
		1012.79	0.07749	0.06049	0.41906
		1013.33	0.07698	0.06458	0.41816
		1013.86	0.07665	0.07072	0.41718
		1014.4	0.07651	0.07839	0.41616
		1014.94	0.07656	0.0855	0.41515
		1015.47	0.07685	0.09537	0.41422
		1016.01	0.07735	0.10474	0.41338
		1016.54	0.07803	0.11349	0.41263
		1017.08	0.07885	0.1217	0.41195
		1017.62	0.08004	0.12855	0.41139
		1018.15	0.08132	0.12948	0.4109
		1018.69	0.08271	0.12853	0.4105
		1019.23	0.0842	0.1266	0.41018
		1019.76	0.08571	0.11959	0.40993
		1020.3	0.08739	0.11094	0.40981
		1020.84	0.08853	0.10161	0.40976
		1021.37	0.08919	0.09263	0.40975
		1021.91	0.08968	0.08538	0.40979
		1022.45	0.08981	0.07805	0.4099
		1022.98	0.08969	0.07177	0.41004
		1023.52	0.08935	0.06661	0.41016
		1024.06	0.08885	0.06253	0.41023
		1024.59	0.08817	0.05907	0.41016
		1025.13	0.08737	0.05632	0.41002
		1025.67	0.08655	0.0538	0.40974
		1026.2	0.08575	0.05146	0.40932
		1026.74	0.08503	0.04951	0.40882
		1027.28	0.0844	0.04804	0.40823
		1027.81	0.08381	0.04681	0.4076
		1028.35	0.08324	0.0458	0.40699
		1028.89	0.0827	0.04496	0.40646
		1029.42	0.08224	0.04431	0.40595
		1029.96	0.08182	0.04376	0.40506
		1030.5	0.08139	0.04329	0.4042
		1031.03	0.08096	0.04286	0.40355
		1031.57	0.08064	0.04236	0.40305
		1032.11	0.08033	0.04183	0.40276
		1032.64	0.08003	0.04127	0.40266
		1033.18	0.07975	0.04073	0.40274
		1033.72	0.07953	0.04027	0.40299
		1034.25	0.07939	0.04	0.40345
		1034.79	0.07932	0.03987	0.40391
		1035.33	0.07933	0.03983	0.40426
		1035.86	0.07942	0.03984	0.40442
		1036.4	0.07967	0.03988	0.40434
		1036.94	0.07999	0.03992	0.40413
		1037.47	0.08047	0.03994	0.40379
		1038.01	0.08108	0.03994	0.40333
		1038.55	0.08174	0.0399	0.40275
		1039.08	0.08291	0.03976	0.40213
		1039.62	0.08438	0.03959	0.40159
		1040.15	0.08621	0.03942	0.40128
		1040.69	0.08845	0.03929	0.40122
		1041.23	0.09141	0.03926	0.40108
		1041.76	0.09479	0.03921	0.4008
		1042.3	0.09867	0.03916	0.40048
		1042.84	0.10308	0.03912	0.40015
		1043.37	0.10809	0.03906	0.39981
		1043.91	0.11404	0.03903	0.39944
		1044.45	0.12061	0.03903	0.39909
		1044.98	0.12778	0.03907	0.39872
		1045.52	0.13567	0.03917	0.3983
		1046.06	0.14604	0.0393	0.39781
		1046.59	0.15624	0.03945	0.3973
		1047.13	0.16791	0.03962	0.3968
		1047.67	0.18176	0.03978	0.39632
		1048.2	0.19815	0.0399	0.39585
		1048.74	0.21518	0.03992	0.39546
		1049.28	0.23246	0.03991	0.3952
		1049.81	0.24949	0.03985	0.39502
		1050.35	0.26594	0.03974	0.39489
		1050.89	0.28302	0.03955	0.39481
		1051.42	0.29631	0.03935	0.39486
		1051.96	0.3022	0.03912	0.39495
		1052.5	0.30152	0.03888	0.39505
		1053.03	0.30056	0.03862	0.39515
		1053.57	0.29782	0.03835	0.39522
		1054.11	0.29037	0.03809	0.39522
		1054.64	0.27936	0.03788	0.39514
		1055.18	0.26666	0.03774	0.395
		1055.72	0.25414	0.03743	0.39474
		1056.25	0.24219	0.03707	0.39445
		1056.79	0.22897	0.03686	0.39411
		1057.33	0.21446	0.03686	0.39371
		1057.86	0.2008	0.03699	0.39325
		1058.4	0.18808	0.03721	0.39272
		1058.94	0.17653	0.0376	0.39215
		1059.47	0.16607	0.03792	0.39157
		1060.01	0.1565	0.03797	0.39097
		1060.55	0.1476	0.03796	0.39039
		1061.08	0.14227	0.0379	0.38985
		1061.62	0.13709	0.03779	0.38936
		1062.16	0.13118	0.03762	0.38893
		1062.69	0.12595	0.03739	0.38855
		1063.23	0.12132	0.03717	0.38823
		1063.77	0.11723	0.03689	0.38797
		1064.3	0.11365	0.03671	0.38776
		1064.84	0.11055	0.03677	0.38758
		1065.37	0.10807	0.03687	0.38752
		1065.91	0.10604	0.03698	0.38754
		1066.45	0.10442	0.03718	0.3876
		1066.98	0.10315	0.03744	0.3877
		1067.52	0.10214	0.0377	0.38783
		1068.06	0.10097	0.03793	0.38798
		1068.59	0.0997	0.03812	0.38812
		1069.13	0.09838	0.03827	0.38825
		1069.67	0.09709	0.03839	0.38836
		1070.2	0.09621	0.03843	0.38842
		1070.74	0.09523	0.03843	0.3884
		1071.28	0.09407	0.0384	0.38834
		1071.81	0.09273	0.03833	0.38824
		1072.35	0.09125	0.03819	0.38806
		1072.89	0.08963	0.03804	0.38779
		1073.42	0.0879	0.03783	0.38745
		1073.96	0.08609	0.03757	0.38703
		1074.5	0.08421	0.03731	0.38655
		1075.03	0.08215	0.03707	0.38587
		1075.57	0.08021	0.03683	0.38513
		1076.11	0.07859	0.03664	0.38439
		1076.64	0.07724	0.03651	0.38371
		1077.18	0.07625	0.03646	0.38302
		1077.72	0.0756	0.03645	0.38248
		1078.25	0.07539	0.03646	0.382
		1078.79	0.07537	0.03649	0.38158
		1079.33	0.07537	0.03656	0.38126
		1079.86	0.0754	0.03673	0.38096
		1080.4	0.0754	0.03693	0.38073
		1080.94	0.0754	0.03712	0.38053
		1081.47	0.07542	0.0373	0.38038
		1082.01	0.07543	0.03752	0.38025
		1082.55	0.07541	0.03762	0.38016
		1083.08	0.0754	0.03765	0.38011
		1083.62	0.07539	0.03765	0.38009
		1084.16	0.07539	0.03767	0.38012
		1084.69	0.07538	0.03767	0.38017
		1085.23	0.07537	0.03766	0.38025
		1085.77	0.07536	0.03765	0.38037
		1086.3	0.07537	0.03764	0.38057
		1086.84	0.07537	0.03763	0.3809
		1087.38	0.07539	0.03763	0.38133
		1087.91	0.07541	0.03762	0.38175
		1088.45	0.07544	0.03762	0.38215
		1088.98	0.07548	0.03761	0.38255
		1089.52	0.07552	0.03763	0.38279
		1090.06	0.07558	0.03763	0.38293
		1090.59	0.07567	0.03765	0.38299
		1091.13	0.07577	0.03766	0.38298
		1091.67	0.07583	0.03766	0.38288
		1092.2	0.07583	0.03766	0.38267
		1092.74	0.07586	0.03765	0.38237
		1093.28	0.07591	0.03763	0.38196
		1093.81	0.07598	0.0376	0.38144
		1094.35	0.07606	0.03757	0.38085
		1094.89	0.07614	0.03752	0.38023
		1095.42	0.07624	0.03747	0.37965
		1095.96	0.07634	0.0374	0.37917
		1096.5	0.07647	0.03733	0.3788
		1097.03	0.07661	0.03726	0.37849
		1097.57	0.07678	0.03718	0.37826
		1098.11	0.07696	0.03709	0.37813
		1098.64	0.07714	0.03701	0.37815
		1099.18	0.07736	0.03698	0.37832
		1099.72	0.07756	0.03703	0.37862
		1100.25	0.0778	0.03712	0.37908
		1100.79	0.07803	0.0372	0.37973
		1101.33	0.07829	0.03727	0.38037
		1101.86	0.07859	0.03734	0.38105
		1102.4	0.079	0.03741	0.38176
		1102.94	0.07939	0.0375	0.38245
		1103.47	0.07973	0.0376	0.38315
		1104.01	0.08013	0.03769	0.38379
		1104.55	0.08066	0.03778	0.38433
		1105.08	0.08101	0.03784	0.38476
		1105.62	0.08127	0.03792	0.38509
		1106.16	0.08159	0.03797	0.38525
		1106.69	0.08185	0.038	0.38532
		1107.23	0.0821	0.03799	0.38527
		1107.77	0.08221	0.03799	0.38511
		1108.3	0.08218	0.03798	0.38478
		1108.84	0.08204	0.03794	0.38425
		1109.38	0.08199	0.03788	0.38355
		1109.91	0.08192	0.03784	0.38273
		1110.45	0.08187	0.03791	0.38186
		1110.99	0.08185	0.03802	0.38101
		1111.52	0.08183	0.03817	0.38016
		1112.06	0.08185	0.03835	0.37932
		1112.6	0.0819	0.03856	0.37853
		1113.13	0.08211	0.03876	0.37777
		1113.67	0.08232	0.03893	0.37701
		1114.2	0.08256	0.03918	0.3763
		1114.74	0.08283	0.03943	0.37575
		1115.28	0.0831	0.03957	0.37546
		1115.81	0.08337	0.03969	0.37536
		1116.35	0.08369	0.03978	0.37544
		1116.89	0.08401	0.03983	0.37567
		1117.42	0.08437	0.03986	0.37601
		1117.96	0.08475	0.03987	0.37673
		1118.5	0.08518	0.03983	0.37768
		1119.03	0.0856	0.03977	0.37853
		1119.57	0.08606	0.03968	0.37894
		1120.11	0.08656	0.03958	0.37883
		1120.64	0.08707	0.0395	0.3785
		1121.18	0.08762	0.03939	0.37804
		1121.72	0.08816	0.03937	0.37743
		1122.25	0.08871	0.03944	0.37668
		1122.79	0.08924	0.03954	0.37583
		1123.33	0.08975	0.03966	0.37479
		1123.86	0.09026	0.03981	0.37393
		1124.4	0.09051	0.03998	0.37332
		1124.94	0.0905	0.04016	0.37271
		1125.47	0.09058	0.04032	0.37218
		1126.01	0.09027	0.04047	0.37168
		1126.55	0.08971	0.04063	0.37121
		1127.08	0.08904	0.0408	0.37077
		1127.62	0.08831	0.04096	0.3704
		1128.16	0.08744	0.04114	0.3701
		1128.69	0.0866	0.04133	0.36987
		1129.23	0.08584	0.04154	0.36969
		1129.77	0.08515	0.04179	0.36955
		1130.3	0.08451	0.04202	0.36944
		1130.84	0.08389	0.04226	0.36939
		1131.38	0.08339	0.04252	0.36932
		1131.91	0.08297	0.04277	0.36927
		1132.45	0.08264	0.04305	0.36925
		1132.99	0.08252	0.04334	0.36921
		1133.52	0.08249	0.04364	0.36923
		1134.06	0.08264	0.04396	0.36925
		1134.6	0.08297	0.04429	0.36925
		1135.13	0.08342	0.04466	0.36921
		1135.67	0.08393	0.0453	0.36906
		1136.21	0.08454	0.04573	0.36877
		1136.74	0.0852	0.04615	0.36844
		1137.28	0.08594	0.0467	0.36811
		1137.81	0.08674	0.04737	0.36781
		1138.35	0.08677	0.04822	0.36757
		1138.89	0.0874	0.04912	0.36741
		1139.42	0.08849	0.05012	0.36731
		1139.96	0.08993	0.05135	0.36728
		1140.5	0.09174	0.05301	0.36732
		1141.03	0.09376	0.05509	0.36739
		1141.57	0.09613	0.05756	0.36747
		1142.11	0.09886	0.06043	0.36753
		1142.64	0.10184	0.06367	0.36749
		1143.18	0.10493	0.06791	0.36746
		1143.72	0.10806	0.07368	0.3676
		1144.25	0.111	0.08056	0.36784
		1144.79	0.1138	0.08805	0.36817
		1145.33	0.11651	0.09503	0.36861
		1145.86	0.119	0.11435	0.36919
		1146.4	0.12127	0.14327	0.36984
		1146.94	0.12331	0.18629	0.37056
		1147.47	0.12506	0.24493	0.37134
		1148.01	0.12629	0.31222	0.37214
		1148.55	0.12701	0.39042	0.37287
		1149.08	0.12721	0.44539	0.37367
		1149.62	0.12654	0.46791	0.37458
		1150.16	0.12474	0.45512	0.37565
		1150.69	0.12361	0.39327	0.37707
		1151.23	0.12231	0.32114	0.3788
		1151.77	0.12088	0.25435	0.38087
		1152.3	0.11931	0.19862	0.38313
		1152.84	0.1176	0.15341	0.38516
		1153.38	0.11572	0.12335	0.3864
		1153.91	0.11374	0.10416	0.38779
		1154.45	0.11169	0.09201	0.38922
		1154.99	0.10961	0.08342	0.39063
		1155.52	0.10747	0.07548	0.39231
		1156.06	0.10537	0.06915	0.39432
		1156.6	0.10326	0.06432	0.39669
		1157.13	0.10123	0.06059	0.39954
		1157.67	0.09937	0.05753	0.40303
		1158.21	0.09759	0.05557	0.40722
		1158.74	0.09604	0.05441	0.41217
		1159.28	0.09472	0.05337	0.41762
		1159.82	0.09371	0.05279	0.4235
		1160.35	0.0931	0.0535	0.42982
		1160.89	0.09189	0.05482	0.43815
		1161.42	0.09192	0.05762	0.44659
		1161.96	0.09313	0.06187	0.45658
		1162.5	0.09436	0.06757	0.46821
		1163.03	0.09261	0.07481	0.47989
		1163.57	0.09049	0.08744	0.49066
		1164.11	0.0883	0.10328	0.5011
		1164.64	0.08608	0.1157	0.51078
		1165.18	0.08388	0.12022	0.51839
		1165.72	0.08187	0.11875	0.51882
		1166.25	0.08151	0.10622	0.51752
		1166.79	0.08142	0.09015	0.51245
		1167.33	0.08138	0.07592	0.50447
		1167.86	0.08136	0.06785	0.49513
		1168.4	0.08142	0.06219	0.48449
		1168.94	0.08159	0.05787	0.47318
		1169.47	0.08186	0.05442	0.46236
		1170.01	0.08224	0.05169	0.45273
		1170.55	0.08276	0.04964	0.44482
		1171.08	0.08343	0.04799	0.43809
		1171.62	0.0843	0.04651	0.43226
		1172.16	0.08527	0.04525	0.42698
		1172.69	0.08629	0.04424	0.422
		1173.23	0.08745	0.04344	0.41715
		1173.77	0.08868	0.04287	0.4125
		1174.3	0.09006	0.04237	0.40793
		1174.84	0.09151	0.04194	0.40344
		1175.38	0.093	0.04158	0.399
		1175.91	0.0947	0.04123	0.39457
		1176.45	0.09637	0.04109	0.39056
		1176.99	0.098	0.04102	0.3868
		1177.52	0.09961	0.04103	0.3833
		1178.06	0.10117	0.04112	0.38007
		1178.6	0.10251	0.04124	0.37708
		1179.13	0.10377	0.04141	0.37432
		1179.67	0.10491	0.04159	0.37174
		1180.21	0.1059	0.04179	0.36934
		1180.74	0.10674	0.04202	0.36711
		1181.28	0.10722	0.04227	0.36512
		1181.82	0.10761	0.04251	0.36327
		1182.35	0.10791	0.04276	0.36158
		1182.89	0.10806	0.04299	0.36005
		1183.43	0.10798	0.04322	0.35869
		1183.96	0.10766	0.04344	0.35765
		1184.5	0.1072	0.04364	0.35676
		1185.04	0.10664	0.04383	0.35599
		1185.57	0.106	0.04402	0.35531
		1186.11	0.10526	0.04423	0.35468
		1186.64	0.10441	0.04447	0.3541
		1187.18	0.10349	0.04476	0.35356
		1187.72	0.10249	0.04504	0.35305
		1188.25	0.10144	0.04528	0.35258
		1188.79	0.1003	0.04555	0.35217
		1189.33	0.09928	0.04585	0.35176
		1189.86	0.0982	0.04622	0.35138
		1190.4	0.09709	0.04666	0.35103
		1190.94	0.09596	0.04712	0.35069
		1191.47	0.09486	0.04768	0.35036
		1192.01	0.0937	0.04839	0.35003
		1192.55	0.09248	0.04935	0.34969
		1193.08	0.09123	0.05055	0.34934
		1193.62	0.08998	0.05198	0.34897
		1194.16	0.08875	0.05378	0.34849
		1194.69	0.08753	0.05586	0.348
		1195.23	0.08643	0.05827	0.34749
		1195.77	0.08547	0.06111	0.34708
		1196.3	0.08463	0.06444	0.34691
		1196.84	0.08409	0.06753	0.34689
		1197.38	0.08375	0.07161	0.34693
		1197.91	0.08355	0.07656	0.34703
		1198.45	0.08344	0.08243	0.34716
		1198.99	0.0834	0.08931	0.34732
		1199.52	0.08346	0.0985	0.34747
		1200.06	0.08353	0.11161	0.34794
		1200.6	0.08362	0.12625	0.34832
		1201.13	0.08373	0.14189	0.34846
		1201.67	0.08383	0.16035	0.34852
		1202.21	0.08376	0.18336	0.34847
		1202.74	0.08375	0.20909	0.34844
		1203.28	0.08369	0.24	0.34839
		1203.82	0.08354	0.27544	0.34823
		1204.35	0.08339	0.3089	0.34775
		1204.89	0.08317	0.33143	0.34755
		1205.43	0.08293	0.34704	0.3474
		1205.96	0.0827	0.35328	0.34733
		1206.5	0.08248	0.34792	0.34737
		1207.04	0.08226	0.3285	0.34759
		1207.57	0.08208	0.29668	0.34806
		1208.11	0.08189	0.27254	0.34877
		1208.65	0.08171	0.24858	0.34951
		1209.18	0.08153	0.21652	0.35022
		1209.72	0.08124	0.17894	0.35145
		1210.25	0.08132	0.15538	0.35382
		1210.79	0.08147	0.13925	0.35655
		1211.33	0.0817	0.12251	0.35974
		1211.86	0.08201	0.10073	0.36342
		1212.4	0.08241	0.09295	0.36623
		1212.94	0.08283	0.08561	0.36962
		1213.47	0.0832	0.07923	0.37071
		1214.01	0.08353	0.07358	0.36852
		1214.55	0.08383	0.06835	0.36326
		1215.08	0.08414	0.06453	0.35901
		1215.62	0.08439	0.06131	0.35429
		1216.16	0.08459	0.0585	0.34995
		1216.69	0.08469	0.05606	0.3461
		1217.23	0.0846	0.05403	0.34272
		1217.77	0.08454	0.05242	0.34094
		1218.3	0.08458	0.05105	0.33895
		1218.84	0.0845	0.04982	0.33722
		1219.38	0.08429	0.04872	0.33583
		1219.91	0.08406	0.04772	0.33464
		1220.45	0.08383	0.04681	0.33379
		1220.99	0.08356	0.046	0.33307
		1221.52	0.08327	0.04525	0.33246
		1222.06	0.083	0.04456	0.33193
		1222.6	0.08282	0.04394	0.33147
		1223.13	0.08261	0.04334	0.33099
		1223.67	0.08243	0.04284	0.33065
		1224.21	0.08233	0.04216	0.33039
		1224.74	0.08235	0.04139	0.3302
		1225.28	0.08249	0.04089	0.33002
		1225.82	0.08266	0.04064	0.32985
		1226.35	0.08303	0.04049	0.3297
		1226.89	0.08346	0.04037	0.32953
		1227.43	0.08388	0.04029	0.32932
		1227.96	0.08425	0.04031	0.32902
		1228.5	0.08441	0.04033	0.32876
		1229.04	0.08459	0.04037	0.32848
		1229.57	0.08474	0.04041	0.32818
		1230.11	0.08485	0.04044	0.32785
		1230.65	0.08498	0.04046	0.32751
		1231.18	0.08485	0.04045	0.32715
		1231.72	0.08478	0.04044	0.32677
		1232.26	0.08474	0.0404	0.32638
		1232.79	0.08468	0.04033	0.32596
		1233.33	0.08452	0.04025	0.32552
		1233.87	0.08444	0.04011	0.32505
		1234.4	0.08456	0.03994	0.32457
		1234.94	0.08483	0.03974	0.32406
		1235.47	0.08516	0.03951	0.32354
		1236.01	0.08546	0.03926	0.32301
		1236.55	0.0858	0.03892	0.32245
		1237.08	0.08617	0.03854	0.32189
		1237.62	0.08653	0.03815	0.32132
		1238.16	0.08689	0.03779	0.32075
		1238.69	0.08729	0.0375	0.32016
		1239.23	0.08767	0.03735	0.31957
		1239.77	0.088	0.03727	0.31901
		1240.3	0.08829	0.03727	0.31849
		1240.84	0.08855	0.03747	0.31805
		1241.38	0.08883	0.03808	0.31773
		1241.91	0.08873	0.03821	0.31746
		1242.45	0.08855	0.03836	0.31722
		1242.99	0.08834	0.03846	0.31703
		1243.52	0.08815	0.03849	0.31686
		1244.06	0.08796	0.03845	0.3167
		1244.6	0.08769	0.03808	0.31652
		1245.13	0.08742	0.03787	0.31633
		1245.67	0.08718	0.03772	0.31611
		1246.21	0.08695	0.03767	0.31585
		1246.74	0.08671	0.03782	0.31553
		1247.28	0.08648	0.03756	0.31517
		1247.82	0.08628	0.03729	0.31479
		1248.35	0.08607	0.03699	0.31442
		1248.89	0.08597	0.0367	0.31405
		1249.43	0.08617	0.03644	0.31372
		1249.96	0.08635	0.03621	0.31348
		1250.5	0.08658	0.03597	0.3133
		1251.04	0.08683	0.03581	0.31317
		1251.57	0.08709	0.03572	0.31308
		1252.11	0.08735	0.03567	0.31303
		1252.65	0.08762	0.03568	0.31285
		1253.18	0.08786	0.03567	0.31255
		1253.72	0.0881	0.03569	0.31224
		1254.26	0.08834	0.03571	0.31195
		1254.79	0.08856	0.03573	0.31167
		1255.33	0.08873	0.03564	0.31153
		1255.87	0.08892	0.03563	0.31137
		1256.4	0.08905	0.03564	0.31121
		1256.94	0.08906	0.03566	0.31104
		1257.47	0.08893	0.0357	0.31086
		1258.01	0.08872	0.03573	0.31062
		1258.55	0.08851	0.03576	0.31024
		1259.08	0.08829	0.03581	0.30982
		1259.62	0.08806	0.03587	0.30944
		1260.16	0.08781	0.03593	0.30911
		1260.69	0.08758	0.03601	0.30894
		1261.23	0.08735	0.03607	0.30879
		1261.77	0.08708	0.03614	0.30869
		1262.3	0.08679	0.0362	0.30862
		1262.84	0.08651	0.03626	0.30858
		1263.38	0.0862	0.03631	0.30855
		1263.91	0.0859	0.03636	0.30851
		1264.45	0.08563	0.0364	0.30845
		1264.99	0.08546	0.03643	0.30835
		1265.52	0.08544	0.03644	0.30822
		1266.06	0.0855	0.03645	0.30807
		1266.6	0.08557	0.03645	0.30786
		1267.13	0.08555	0.03643	0.30765
		1267.67	0.08576	0.03643	0.30742
		1268.21	0.08636	0.03641	0.3072
		1268.74	0.08707	0.0363	0.30697
		1269.28	0.08774	0.03617	0.30676
		1269.82	0.08837	0.03602	0.30657
		1270.35	0.08896	0.03585	0.30641
		1270.89	0.0895	0.03568	0.30626
		1271.43	0.08997	0.0355	0.30614
		1271.96	0.09031	0.03534	0.30605
		1272.5	0.09052	0.03526	0.30597
		1273.04	0.09051	0.03521	0.3059
		1273.57	0.09034	0.03516	0.30582
		1274.11	0.09014	0.03513	0.30575
		1274.65	0.08965	0.03512	0.30567
		1275.18	0.08914	0.03512	0.30558
		1275.72	0.08853	0.03512	0.30548
		1276.26	0.08784	0.03513	0.30538
		1276.79	0.08713	0.03517	0.30526
		1277.33	0.08639	0.03521	0.30513
		1277.87	0.0856	0.03527	0.30499
		1278.4	0.08482	0.03533	0.30483
		1278.94	0.08417	0.0354	0.30464
		1279.48	0.08374	0.03548	0.30442
		1280.01	0.08333	0.03555	0.30419
		1280.55	0.08308	0.03562	0.30395
		1281.09	0.08339	0.03568	0.3037
		1281.62	0.08419	0.03574	0.30346
		1282.16	0.08524	0.03577	0.30323
		1282.69	0.08598	0.03573	0.30303
		1283.23	0.08674	0.03568	0.30286
		1283.77	0.08733	0.03557	0.30271
		1284.3	0.08782	0.03544	0.30258
		1284.84	0.08829	0.03532	0.30247
		1285.38	0.08869	0.03519	0.30238
		1285.91	0.08908	0.03515	0.3023
		1286.45	0.08943	0.03511	0.30224
		1286.99	0.08976	0.03522	0.3022
		1287.52	0.09008	0.0354	0.30216
		1288.06	0.09038	0.03528	0.30212
		1288.6	0.09066	0.03529	0.30206
		1289.13	0.09093	0.03542	0.3019
		1289.67	0.09122	0.03567	0.30163
		1290.21	0.09148	0.0361	0.3013
		1290.74	0.09167	0.03675	0.30097
		1291.28	0.09185	0.03767	0.30064
		1291.82	0.09218	0.03905	0.30033
		1292.35	0.09255	0.04051	0.30006
		1292.89	0.09293	0.04231	0.29984
		1293.43	0.09332	0.04485	0.29964
		1293.96	0.09368	0.04769	0.29945
		1294.5	0.09412	0.05136	0.29929
		1295.04	0.09453	0.0556	0.29913
		1295.57	0.09492	0.05941	0.299
		1296.11	0.09531	0.06193	0.29888
		1296.65	0.09568	0.06317	0.29879
		1297.18	0.09605	0.06107	0.29872
		1297.72	0.09641	0.05936	0.29868
		1298.26	0.09675	0.05795	0.29866
		1298.79	0.09707	0.05644	0.29863
		1299.33	0.09735	0.05466	0.29862
		1299.87	0.09763	0.05278	0.29863
		1300.4	0.09788	0.05089	0.29866
		1300.94	0.0981	0.04903	0.29868
		1301.48	0.09831	0.04726	0.2987
		1302.01	0.09849	0.04559	0.29872
		1302.55	0.09852	0.04407	0.29868
		1303.09	0.09857	0.04268	0.29861
		1303.62	0.09861	0.04151	0.2985
		1304.16	0.09862	0.04052	0.29834
		1304.7	0.09861	0.03964	0.29815
		1305.23	0.09858	0.03888	0.29796
		1305.77	0.09857	0.03821	0.29776
		1306.3	0.09853	0.03757	0.29757
		1306.84	0.09844	0.03698	0.29738
		1307.38	0.09829	0.03648	0.29718
		1307.91	0.0981	0.0361	0.29699
		1308.45	0.09792	0.03573	0.29675
		1308.99	0.09771	0.03543	0.29647
		1309.52	0.09749	0.03519	0.29615
		1310.06	0.09725	0.03497	0.29578
		1310.6	0.09699	0.03476	0.29538
		1311.13	0.09675	0.03459	0.29491
		1311.67	0.09652	0.03442	0.29443
		1312.21	0.09633	0.03425	0.29396
		1312.74	0.09614	0.0341	0.29353
		1313.28	0.09595	0.03396	0.29318
		1313.82	0.09605	0.03382	0.29288
		1314.35	0.09626	0.03369	0.29264
		1314.89	0.09659	0.03358	0.29244
		1315.43	0.09701	0.03348	0.29226
		1315.96	0.09747	0.03338	0.29208
		1316.5	0.09783	0.0333	0.2919
		1317.04	0.09821	0.03323	0.29174
		1317.57	0.0986	0.03317	0.2916
		1318.11	0.09897	0.03311	0.29149
		1318.65	0.09931	0.03306	0.2914
		1319.18	0.09964	0.03302	0.29132
		1319.72	0.09977	0.03298	0.29126
		1320.26	0.09997	0.03294	0.29119
		1320.79	0.10011	0.03289	0.29113
		1321.33	0.10018	0.03284	0.29106
		1321.87	0.10021	0.03283	0.29099
		1322.4	0.10017	0.03282	0.29088
		1322.94	0.10007	0.03282	0.29079
		1323.48	0.09996	0.03282	0.29071
		1324.01	0.09983	0.03282	0.29064
		1324.55	0.09968	0.03282	0.29056
		1325.09	0.0995	0.03283	0.29046
		1325.62	0.09928	0.03283	0.29032
		1326.16	0.099	0.03283	0.29013
		1326.7	0.09872	0.03283	0.28983
		1327.23	0.09843	0.03283	0.28944
		1327.77	0.0981	0.03282	0.28899
		1328.31	0.09771	0.03282	0.28841
		1328.84	0.09739	0.03279	0.28772
		1329.38	0.09686	0.03278	0.2872
		1329.91	0.09605	0.03276	0.28685
		1330.45	0.095	0.03272	0.28655
		1330.99	0.09398	0.03265	0.28641
		1331.52	0.09299	0.03256	0.28637
		1332.06	0.09206	0.03243	0.28653
		1332.6	0.09119	0.03227	0.28664
		1333.13	0.09046	0.0321	0.28655
		1333.67	0.0901	0.03195	0.28637
		1334.21	0.08997	0.0318	0.28639
		1334.74	0.08993	0.03165	0.28642
		1335.28	0.08996	0.0315	0.28619
		1335.82	0.09006	0.03137	0.28571
		1336.35	0.09025	0.03123	0.28514
		1336.89	0.09048	0.03111	0.28458
		1337.43	0.09074	0.03099	0.28355
		1337.96	0.09107	0.03089	0.28269
		1338.5	0.09129	0.03085	0.28205
		1339.04	0.09126	0.03088	0.28156
		1339.57	0.09112	0.03092	0.28118
		1340.11	0.09094	0.03097	0.28088
		1340.65	0.09075	0.03104	0.2806
		1341.18	0.09056	0.03113	0.28061
		1341.72	0.09039	0.03125	0.28077
		1342.26	0.09026	0.03138	0.28066
		1342.79	0.09014	0.03152	0.2806
		1343.33	0.08998	0.03169	0.28052
		1343.87	0.09006	0.03187	0.28045
		1344.4	0.0904	0.03207	0.28038
		1344.94	0.09091	0.03229	0.28027
		1345.48	0.09146	0.03255	0.28014
		1346.01	0.09205	0.03294	0.27995
		1346.55	0.09271	0.03343	0.27974
		1347.09	0.09342	0.03404	0.2795
		1347.62	0.09416	0.03473	0.27923
		1348.16	0.09485	0.03532	0.27897
		1348.7	0.09558	0.03524	0.27864
		1349.23	0.09615	0.0349	0.27829
		1349.77	0.09672	0.03429	0.27793
		1350.31	0.0972	0.0334	0.27755
		1350.84	0.09754	0.03227	0.27717
		1351.38	0.09799	0.03096	0.2768
		1351.92	0.09846	0.03042	0.27644
		1352.45	0.09897	0.03016	0.27613
		1352.99	0.09951	0.03012	0.27586
		1353.53	0.10007	0.03027	0.27561
		1354.06	0.10067	0.03067	0.27539
		1354.6	0.10132	0.03102	0.27523
		1355.13	0.10198	0.03123	0.27509
		1355.67	0.10269	0.03134	0.27501
		1356.21	0.10342	0.03133	0.27498
		1356.74	0.10419	0.03117	0.27499
		1357.28	0.10501	0.03086	0.27502
		1357.82	0.10594	0.03069	0.27507
		1358.35	0.10688	0.03061	0.27512
		1358.89	0.10783	0.03058	0.27515
		1359.43	0.10881	0.03058	0.27515
		1359.96	0.10986	0.03055	0.27513
		1360.5	0.11108	0.03047	0.27508
		1361.04	0.11239	0.03042	0.27495
		1361.57	0.11375	0.03035	0.27478
		1362.11	0.11513	0.03029	0.27454
		1362.65	0.11656	0.03024	0.2742
		1363.18	0.11803	0.03018	0.27375
		1363.72	0.11953	0.03014	0.27316
		1364.26	0.12104	0.03009	0.27263
		1364.79	0.12258	0.03005	0.27232
		1365.33	0.12414	0.03	0.27224
		1365.87	0.12572	0.02992	0.27224
		1366.4	0.12731	0.03	0.27233
		1366.94	0.12893	0.0301	0.27243
		1367.48	0.13025	0.0302	0.27295
		1368.01	0.13152	0.03032	0.27334
		1368.55	0.13293	0.03045	0.27314
		1369.09	0.13434	0.03062	0.27268
		1369.62	0.13572	0.03077	0.27217
		1370.16	0.13709	0.0309	0.27151
		1370.7	0.13842	0.03096	0.27107
		1371.23	0.13971	0.03098	0.27094
		1371.77	0.14096	0.031	0.27103
		1372.31	0.14215	0.03102	0.27149
		1372.84	0.14331	0.03096	0.2716
		1373.38	0.14441	0.03088	0.27144
		1373.92	0.14546	0.0308	0.27108
		1374.45	0.14646	0.03071	0.27059
		1374.99	0.14737	0.03062	0.27007
		1375.53	0.14821	0.03052	0.26967
		1376.06	0.14899	0.03042	0.26946
		1376.6	0.14974	0.03033	0.2694
		1377.14	0.15043	0.03024	0.26953
		1377.67	0.15105	0.03014	0.26982
		1378.21	0.15162	0.03012	0.26995
		1378.74	0.15211	0.03019	0.27004
		1379.28	0.15255	0.03025	0.26992
		1379.82	0.15295	0.03034	0.26974
		1380.35	0.15331	0.03045	0.26954
		1380.89	0.15363	0.03055	0.26935
		1381.43	0.15391	0.03072	0.26924
		1381.96	0.15411	0.03083	0.26914
		1382.5	0.1543	0.03091	0.26905
		1383.04	0.15445	0.03099	0.26899
		1383.57	0.15452	0.03107	0.26892
		1384.11	0.1545	0.03115	0.26886
		1384.65	0.15445	0.03119	0.26877
		1385.18	0.15433	0.03124	0.26868
		1385.72	0.15416	0.03127	0.26856
		1386.26	0.15394	0.03131	0.26841
		1386.79	0.15369	0.03136	0.26823
		1387.33	0.1534	0.03142	0.268
		1387.87	0.15308	0.03149	0.26771
		1388.4	0.15273	0.03157	0.26738
		1388.94	0.15237	0.03166	0.26707
		1389.48	0.152	0.03176	0.26684
		1390.01	0.15162	0.03188	0.26668
		1390.55	0.15129	0.03206	0.26655
		1391.09	0.15095	0.03222	0.26647
		1391.62	0.15102	0.03238	0.26641
		1392.16	0.15138	0.03255	0.26639
		1392.7	0.15192	0.03273	0.26639
		1393.23	0.15274	0.03292	0.2664
		1393.77	0.15415	0.03312	0.26642
		1394.31	0.15564	0.03334	0.26645
		1394.84	0.15735	0.03356	0.26648
		1395.38	0.15925	0.0338	0.26652
		1395.92	0.16126	0.03405	0.26653
		1396.45	0.16326	0.03433	0.26651
		1396.99	0.16496	0.03463	0.26642
		1397.53	0.1664	0.03495	0.26629
		1398.06	0.1676	0.03533	0.26612
		1398.6	0.16859	0.0359	0.26593
		1399.14	0.16939	0.03678	0.2657
		1399.67	0.16997	0.03762	0.26545
		1400.21	0.17023	0.03932	0.26519
		1400.75	0.17034	0.04071	0.26493
		1401.28	0.17022	0.04239	0.26469
		1401.82	0.16989	0.045	0.26446
		1402.36	0.16961	0.04895	0.26426
		1402.89	0.16966	0.05716	0.26409
		1403.43	0.16987	0.07206	0.26396
		1403.96	0.17028	0.08953	0.26385
		1404.5	0.17092	0.10738	0.26376
		1405.04	0.17185	0.12164	0.26369
		1405.57	0.17308	0.12457	0.26363
		1406.11	0.17471	0.12186	0.26359
		1406.65	0.17666	0.11024	0.26355
		1407.18	0.17892	0.09508	0.26352
		1407.72	0.18154	0.0801	0.2635
		1408.26	0.18453	0.06721	0.26347
		1408.79	0.18784	0.05605	0.26342
		1409.33	0.19166	0.04864	0.26336
		1409.87	0.19577	0.04388	0.26328
		1410.4	0.20025	0.04078	0.2632
		1410.94	0.20511	0.03859	0.2631
		1411.48	0.21029	0.03693	0.26301
		1412.01	0.21595	0.03577	0.26291
		1412.55	0.22206	0.03518	0.2628
		1413.09	0.2285	0.0343	0.2627
		1413.62	0.23531	0.0336	0.26259
		1414.16	0.24248	0.03323	0.26247
		1414.7	0.24997	0.03288	0.26232
		1415.23	0.25784	0.03256	0.26217
		1415.77	0.26621	0.03226	0.26199
		1416.31	0.27485	0.03201	0.26178
		1416.84	0.28371	0.03178	0.26154
		1417.38	0.2927	0.03156	0.26126
		1417.92	0.30162	0.03138	0.26094
		1418.45	0.30976	0.03121	0.26051
		1418.99	0.31792	0.03107	0.26005
		1419.53	0.32601	0.03094	0.25962
		1420.06	0.33403	0.03084	0.25925
		1420.6	0.34195	0.03075	0.25896
		1421.14	0.34965	0.03068	0.25872
		1421.67	0.357	0.03063	0.25855
		1422.21	0.3637	0.0306	0.25841
		1422.75	0.36972	0.03058	0.25831
		1423.28	0.37491	0.03057	0.25823
		1423.82	0.37944	0.03058	0.2582
		1424.36	0.38424	0.0306	0.25821
		1424.89	0.38674	0.03064	0.25825
		1425.43	0.38889	0.03069	0.25831
		1425.97	0.38974	0.03074	0.2584
		1426.5	0.38896	0.0308	0.2585
		1427.04	0.38663	0.03083	0.25861
		1427.58	0.38271	0.03084	0.25871
		1428.11	0.37719	0.03067	0.25873
		1428.65	0.37017	0.03026	0.25863
		1429.18	0.36195	0.02998	0.25845
		1429.72	0.35268	0.02981	0.25823
		1430.26	0.34253	0.02959	0.25802
		1430.79	0.332	0.02936	0.25781
		1431.33	0.31948	0.02903	0.25763
		1431.87	0.30639	0.0287	0.25746
		1432.4	0.29307	0.0284	0.25729
		1432.94	0.27964	0.02814	0.25713
		1433.48	0.26618	0.02795	0.25698
		1434.01	0.2528	0.02786	0.25683
		1434.55	0.23919	0.02785	0.25668
		1435.09	0.22589	0.02789	0.25653
		1435.62	0.21364	0.02801	0.25638
		1436.16	0.20245	0.02823	0.25622
		1436.7	0.19182	0.02848	0.25605
		1437.23	0.18183	0.02873	0.25588
		1437.77	0.17384	0.02896	0.25567
		1438.31	0.16624	0.02917	0.25544
		1438.84	0.15931	0.02935	0.25521
		1439.38	0.15335	0.02951	0.25497
		1439.92	0.14851	0.02967	0.2547
		1440.45	0.14488	0.02979	0.25441
		1440.99	0.14076	0.02991	0.25409
		1441.53	0.13688	0.02999	0.25359
		1442.06	0.13337	0.03005	0.25309
		1442.6	0.13021	0.03007	0.25271
		1443.14	0.1273	0.03006	0.25248
		1443.67	0.12465	0.03	0.25232
		1444.21	0.12212	0.02991	0.25219
		1444.75	0.11965	0.0298	0.25209
		1445.28	0.11731	0.02964	0.252
		1445.82	0.11499	0.02942	0.25191
		1446.36	0.11256	0.02919	0.25183
		1446.89	0.11074	0.02895	0.25176
		1447.43	0.10915	0.0287	0.2517
		1447.97	0.10767	0.02845	0.25163
		1448.5	0.10647	0.02821	0.25155
		1449.04	0.10553	0.02801	0.25148
		1449.58	0.10469	0.02789	0.25138
		1450.11	0.10392	0.02779	0.25126
		1450.65	0.10328	0.02772	0.2511
		1451.18	0.10269	0.02769	0.25093
		1451.72	0.10217	0.02771	0.25074
		1452.26	0.10172	0.02775	0.25055
		1452.79	0.10127	0.02782	0.2504
		1453.33	0.10046	0.02797	0.25025
		1453.87	0.09982	0.02813	0.25017
		1454.4	0.09914	0.0283	0.25009
		1454.94	0.09847	0.02848	0.25001
		1455.48	0.09778	0.02866	0.24994
		1456.01	0.097	0.02883	0.24987
		1456.55	0.09628	0.02899	0.2498
		1457.09	0.0956	0.02908	0.24972
		1457.62	0.09487	0.02908	0.24964
		1458.16	0.09429	0.02907	0.24956
		1458.7	0.09386	0.02904	0.24949
		1459.23	0.09346	0.02897	0.24944
		1459.77	0.09308	0.02885	0.2494
		1460.31	0.09277	0.02869	0.24937
		1460.84	0.09245	0.02846	0.24934
		1461.38	0.09217	0.02819	0.24932
		1461.92	0.09192	0.0279	0.2493
		1462.45	0.09168	0.02765	0.24928
		1462.99	0.09153	0.0276	0.24927
		1463.53	0.09167	0.0277	0.24925
		1464.06	0.09134	0.02799	0.24923
		1464.6	0.09086	0.02846	0.24922
		1465.14	0.09038	0.0289	0.2492
		1465.67	0.08986	0.0291	0.24918
		1466.21	0.08915	0.02917	0.24914
		1466.75	0.08859	0.02908	0.24909
		1467.28	0.08801	0.02894	0.249
		1467.82	0.08742	0.02892	0.24889
		1468.36	0.08685	0.0289	0.24874
		1468.89	0.08629	0.02876	0.24857
		1469.43	0.08576	0.02856	0.24839
		1469.97	0.08527	0.02828	0.2482
		1470.5	0.08482	0.02803	0.24804
		1471.04	0.08441	0.02779	0.24789
		1471.58	0.08403	0.02759	0.24778
[truncated: 4,712 more rows]

## Sheet: fig4d
Figure 4d	the XPS C1s of the film
		294.238	394.792	397.126	389.236	397.126	389.236
		294.188	388.542	397.24	389.236	397.24	389.236
		294.138	391.667	397.356	389.237	397.356	389.237
		294.088	389.583	397.472	389.234	397.472	389.234
		294.038	359.375	397.593	389.233	397.593	389.233
		293.988	384.375	397.754	389.271	397.754	389.271
		293.938	368.75	397.887	389.277	397.887	389.277
		293.888	419.792	398.042	389.302	398.042	389.302
		293.838	395.833	398.136	389.264	398.136	389.264
		293.788	394.792	398.263	389.256	398.263	389.256
		293.738	355.208	398.395	389.249	398.395	389.249
		293.688	368.75	398.579	389.292	398.579	389.292
		293.638	392.708	398.75	389.317	398.75	389.317
		293.588	379.167	398.894	389.313	398.894	389.313
		293.538	366.667	399.059	389.326	399.059	389.326
		293.488	390.625	399.243	389.354	399.243	389.354
		293.438	408.333	399.401	389.352	399.401	389.352
		293.388	348.958	399.54	389.329	399.54	389.329
		293.338	370.833	399.758	389.379	399.758	389.379
		293.288	413.542	399.952	389.402	399.952	389.402
		293.238	371.875	400.098	389.372	400.098	389.372
		293.188	386.458	400.3	389.394	400.3	389.394
		293.138	410.417	400.488	389.397	400.488	389.397
		293.088	361.458	400.651	389.371	400.651	389.371
		293.038	337.5	400.88	389.406	400.88	389.406
		292.988	397.917	401.144	389.471	401.144	389.471
		292.938	340.625	401.338	389.46	401.338	389.46
		292.888	387.5	401.608	389.521	401.608	389.521
		292.838	411.458	401.826	389.524	401.826	389.524
		292.788	370.833	402.02	389.496	402.02	389.496
		292.738	341.667	402.271	389.519	402.271	389.519
		292.688	322.917	402.564	389.579	402.564	389.579
		292.638	323.958	402.886	389.662	402.886	389.662
		292.588	359.375	403.215	389.744	403.215	389.744
		292.538	364.583	403.506	389.782	403.506	389.782
		292.488	396.875	403.798	389.813	403.798	389.813
		292.438	382.292	404.057	389.804	404.057	389.804
		292.388	388.542	404.342	389.814	404.342	389.814
		292.338	382.292	404.628	389.815	404.628	389.815
		292.288	379.167	404.929	389.825	404.929	389.825
		292.238	368.75	405.243	389.838	405.243	389.838
		292.188	360.417	405.579	389.864	405.579	389.864
		292.138	360.417	405.935	389.901	405.935	389.901
		292.088	410.417	406.301	389.938	406.301	389.938
		292.038	416.667	406.615	389.912	406.615	389.912
		291.988	398.958	406.931	389.879	406.931	389.879
		291.938	363.542	407.281	389.868	407.281	389.868
		291.888	376.042	407.686	389.9	407.686	389.9
		291.838	388.542	408.087	389.918	408.087	389.918
		291.788	375	408.486	389.919	408.486	389.919
		291.738	402.083	408.914	389.938	408.914	389.938
		291.688	383.333	409.322	389.923	409.322	389.923
		291.638	400	409.768	389.931	409.768	389.931
		291.588	387.5	410.208	389.918	410.208	389.918
		291.538	427.083	410.679	389.921	410.679	389.921
		291.488	389.583	411.117	389.875	411.117	389.875
		291.438	390.625	411.619	389.875	411.619	389.875
		291.388	383.333	412.137	389.875	412.137	389.875
		291.338	420.833	412.682	389.883	412.682	389.883
		291.288	377.083	413.201	389.844	413.201	389.844
		291.238	360.417	413.795	389.86	413.795	389.86
		291.188	392.708	414.431	389.897	414.431	389.897
		291.138	383.333	415.049	389.893	415.049	389.893
		291.088	384.375	415.702	389.901	415.702	389.901
		291.038	388.542	416.38	389.908	416.38	389.908
		290.988	385.417	417.078	389.91	417.078	389.91
		290.938	386.458	417.808	389.916	417.808	389.916
		290.888	371.875	418.565	389.92	418.565	389.92
		290.838	401.042	419.37	389.942	419.37	389.942
		290.788	381.25	420.173	389.928	420.173	389.928
		290.738	383.333	421.033	389.939	421.033	389.939
		290.688	393.75	421.927	389.947	421.927	389.947
		290.638	411.458	422.846	389.943	422.846	389.943
		290.588	379.167	423.782	389.916	423.782	389.916
		290.538	389.583	424.802	389.929	424.802	389.929
		290.488	376.042	425.853	389.93	425.853	389.93
		290.438	389.583	426.969	389.947	426.969	389.947
		290.388	376.042	428.118	389.947	428.118	389.947
		290.338	366.667	429.337	389.965	429.337	389.965
		290.288	376.042	430.625	389.994	430.625	389.994
		290.238	387.5	431.961	390.011	431.961	390.011
		290.188	360.417	433.348	390.014	433.348	390.014
		290.138	406.25	434.836	390.051	434.836	390.051
		290.088	358.333	436.34	390.031	436.34	390.031
		290.038	367.708	437.983	390.07	437.983	390.07
		289.988	400	439.696	390.098	439.696	390.098
		289.938	396.875	441.459	390.086	441.459	390.086
		289.888	443.75	443.32	390.078	443.32	390.078
		289.838	395.833	445.226	390.011	445.226	390.011
		289.788	408.333	447.303	390.003	447.303	390.003
		289.738	404.167	449.481	389.981	449.481	389.981
		289.688	425	451.795	389.963	451.795	389.963
		289.638	440.625	454.221	389.919	454.221	389.919
		289.588	434.375	456.778	389.856	456.778	389.856
		289.538	456.25	459.51	389.801	459.51	389.801
		289.488	493.75	462.394	389.718	462.394	389.718
		289.438	477.083	465.432	389.588	465.432	389.588
		289.388	490.625	468.707	389.479	468.707	389.479
		289.338	461.458	472.208	389.353	472.208	389.353
		289.288	504.167	476.017	389.264	476.017	389.264
		289.238	483.333	480.073	389.121	480.073	389.121
		289.188	475	484.495	389.003	484.495	389.003
		289.138	511.458	489.305	388.896	489.305	388.896
		289.088	522.917	494.498	388.743	494.498	388.743
		289.038	497.917	500.168	388.576	500.168	388.576
		288.988	545.833	506.416	388.44	506.416	388.44
		288.938	540.625	513.234	388.244	513.234	388.244
		288.888	514.583	520.764	388.054	520.764	388.054
		288.838	519.792	529.132	387.897	529.132	387.897
		288.788	554.167	538.413	387.733	538.413	387.733
		288.738	545.833	548.677	387.525	548.677	387.525
		288.688	587.5	560.124	387.328	560.124	387.328
		288.638	562.5	572.819	387.079	572.819	387.079
		288.588	579.167	587.007	386.86	587.007	386.86
		288.538	550	602.812	386.621	602.812	386.621
		288.488	600	620.444	386.417	620.444	386.417
		288.438	637.5	640.008	386.151	640.008	386.151
		288.388	643.75	661.678	385.838	661.678	385.839
		288.338	664.583	685.688	385.517	685.688	385.517
		288.288	681.25	712.216	385.169	712.215	385.17
		288.238	734.375	741.403	384.801	741.402	384.802
		288.188	769.792	773.395	384.365	773.394	384.367
		288.138	779.167	808.307	383.885	808.304	383.888
		288.088	828.125	846.289	383.393	846.284	383.397
		288.038	876.042	887.376	382.839	887.37	382.846
		287.988	941.667	931.522	382.225	931.512	382.235
		287.938	1033.33	978.689	381.528	978.673	381.544
		287.888	1060.42	1028.62	380.716	1028.6	380.741
		287.838	1108.33	1081.14	379.87	1081.1	379.908
		287.788	1159.38	1135.82	378.962	1135.76	379.02
		287.738	1273.96	1191.95	377.99	1191.87	378.077
		287.688	1303.12	1248.69	376.874	1248.56	377.005
		287.638	1371.88	1304.95	375.721	1304.75	375.915
		287.588	1464.58	1359.34	374.48	1359.06	374.767
		287.538	1501.04	1410.23	373.122	1409.81	373.542
		287.488	1513.54	1455.8	371.718	1455.19	372.328
		287.438	1454.17	1494.2	370.296	1493.32	371.176
		287.388	1500	1523.64	368.945	1522.38	370.207
		287.338	1471.88	1542.49	367.537	1540.69	369.33
		287.288	1511.46	1549.78	366.161	1547.25	368.692
		287.238	1511.46	1545.04	364.735	1541.49	368.279
		287.188	1504.17	1528.64	363.307	1523.72	368.233
		287.138	1454.17	1501.68	361.886	1494.88	368.681
		287.088	1429.17	1465.79	360.525	1456.49	369.829
		287.038	1326.04	1422.93	359.195	1410.29	371.84
		286.988	1332.29	1375.42	357.99	1358.36	375.046
		286.938	1305.21	1325.25	356.777	1302.41	379.612
		286.888	1267.71	1274.6	355.596	1244.26	385.936
		286.838	1204.17	1225.35	354.46	1185.34	394.47
		286.788	1232.29	1179.24	353.401	1126.87	405.778
		286.738	1125	1137.75	352.307	1069.71	420.348
		286.688	1142.71	1102.41	351.344	1014.67	439.089
		286.638	1134.38	1074.43	350.359	962.141	462.648
		286.588	1059.38	1055.09	349.382	912.459	492.009
		286.538	1082.29	1045.7	348.498	865.874	528.328
		286.488	1183.33	1047.43	347.584	822.418	572.596
		286.438	1126.04	1061.44	346.543	781.959	626.021
		286.388	1126.04	1089.19	345.572	744.7	690.058
		286.338	1169.79	1131.9	344.6	710.454	766.043
		286.288	1234.38	1190.83	343.572	679.028	855.37
		286.238	1338.54	1267.09	342.463	650.283	959.267
		286.188	1404.17	1361.85	341.222	623.97	1079.1
		286.138	1506.25	1476.02	339.898	599.991	1215.92
		286.088	1659.38	1610.36	338.446	578.102	1370.7
		286.038	1780.21	1765.43	336.801	558.045	1544.18
		285.988	2026.04	1941.22	335.003	539.701	1736.53
		285.938	2139.58	2137.57	332.897	522.717	1947.75
		285.888	2331.25	2353.7	330.647	507.109	2177.24
		285.838	2553.12	2588.41	328.155	492.611	2423.96
		285.788	2805.21	2840.07	325.384	479.032	2686.42
		285.738	3051.04	3105.97	322.295	466.213	2962.05
		285.688	3348.96	3383.53	318.897	454.026	3248.4
		285.638	3513.54	3668.85	315.123	442.306	3541.67
		285.588	3934.38	3958.26	311.139	431.113	3838.29
		285.538	4102.08	4247.15	306.626	420.036	4133.74
		285.488	4439.58	4530.67	301.899	409.321	4423.25
		285.438	4668.75	4803.89	296.746	398.68	4701.95
		285.388	5026.04	5061.42	291.3	388.197	4964.52
		285.338	5300	5298.14	285.403	377.656	5205.89
		285.288	5464.58	5509.36	279.158	367.114	5421.4
		285.238	5581.25	5690.35	272.7	356.674	5606.38
		285.188	5807.29	5837.33	266.088	346.356	5757.06
		285.138	6203.12	5946.56	259.187	336.002	5869.74
		285.088	6069.79	6015.26	251.783	325.371	5941.68
		285.038	6097.92	6042.34	244.537	315.1	5971.77
		284.988	5990.62	6026.68	237.247	304.973	5958.95
		284.938	6025	5968.55	230.081	295.137	5903.49
		284.888	5839.58	5868.91	222.864	285.408	5806.37
		284.838	5878.12	5729.99	215.868	276.042	5669.82
		284.788	5623.96	5554.23	208.816	266.75	5496.3
		284.738	5325	5345.75	202.072	257.889	5289.93
		284.688	5195.83	5108.55	195.691	249.504	5054.73
		284.638	4905.21	4847.33	189.464	241.376	4795.42
		284.588	4614.58	4567.12	183.59	233.702	4517.01
		284.538	4390.62	4272.82	178.072	226.471	4224.43
		284.488	4011.46	3969.82	172.825	219.598	3923.05
		284.438	3717.71	3662.87	168.044	213.27	3617.64
		284.388	3362.5	3356.89	163.623	207.377	3313.14
		284.338	3073.96	3056.03	159.639	201.99	3013.68
		284.288	2723.96	2763.81	156.009	197.022	2722.8
		284.238	2515.62	2483.89	152.811	192.548	2444.15
		284.188	2230.21	2218.39	149.868	188.386	2179.88
		284.138	1950	1969.8	147.277	184.631	1932.44
		284.088	1736.46	1739.4	145.032	181.274	1703.16
		284.038	1417.71	1527.9	143.05	178.227	1492.72
		283.988	1282.29	1336.09	141.462	175.62	1301.93
		283.938	1083.33	1163.46	140.041	173.224	1130.28
		283.888	973.958	1009.85	138.866	171.114	977.603
		283.838	842.708	874.285	137.826	169.177	842.934
		283.788	707.292	755.711	136.948	167.439	725.22
		283.738	582.292	653.083	136.238	165.903	623.418
		283.688	591.667	564.951	135.683	164.555	536.079
		283.638	495.833	489.876	135.115	163.225	461.766
		283.588	430.208	426.54	134.665	162.043	399.162
		283.538	407.292	373.51	134.297	160.971	346.836
		283.488	337.5	329.487	133.957	159.953	303.491
		283.438	323.958	293.247	133.704	159.047	267.904
		283.388	278.125	263.633	133.467	158.181	238.918
		283.338	296.875	239.638	133.287	157.395	215.529
		283.288	210.417	220.26	133.083	156.608	196.735
		283.238	221.875	204.851	132.987	155.948	181.889
		283.188	201.042	192.579	132.876	155.294	170.16
		283.138	204.167	182.904	132.791	154.685	161.01
		283.088	203.125	175.287	132.702	154.09	153.899
		283.038	187.5	169.314	132.614	153.513	148.416
		282.988	200	164.665	132.546	152.972	144.239
		282.938	163.542	161.017	132.462	152.431	141.048
		282.888	163.542	158.209	132.423	151.95	138.683
		282.838	158.333	156.013	132.384	151.484	136.913
		282.788	152.083	154.289	132.352	151.038	135.604
		282.738	177.083	152.93	132.327	150.613	134.645
		282.688	154.167	151.808	132.272	150.169	133.911
		282.638	154.167	150.917	132.244	149.766	133.395
		282.588	155.208	150.177	132.217	149.375	133.019
		282.538	166.667	149.548	132.189	148.993	132.743
		282.488	182.292	148.989	132.146	148.608	132.526
		282.438	129.167	148.473	132.083	148.213	132.343
		282.388	138.542	148.071	132.087	147.895	132.262
		282.338	145.833	147.692	132.079	147.575	132.196
		282.288	157.292	147.332	132.062	147.254	132.14
		282.238	119.792	146.98	132.03	146.928	132.082
		282.188	144.792	146.691	132.046	146.657	132.079
		282.138	168.75	146.385	132.03	146.363	132.052
		282.088	151.042	146.061	131.984	146.047	131.998
		282.038	148.958	145.769	131.96	145.76	131.969
		281.988	154.167	145.489	131.939	145.484	131.945
		281.938	148.958	145.211	131.911	145.207	131.915
		281.888	141.667	144.947	131.89	144.945	131.892
		281.838	143.75	144.699	131.878	144.697	131.879
		281.788	132.292	144.454	131.863	144.453	131.864
		281.738	129.167	144.23	131.863	144.23	131.863
		281.688	165.625	144.016	131.866	144.016	131.866
		281.638	168.75	143.763	131.824	143.763	131.824
		281.588	138.542	143.511	131.778	143.511	131.778
		281.538	120.833	143.302	131.769	143.302	131.769
		281.488	143.75	143.119	131.783	143.119	131.783
		281.438	123.958	142.914	131.768	142.914	131.768
		281.388	123.958	142.738	131.778	142.738	131.778
		281.338	135.417	142.566	131.788	142.566	131.788
		281.288	144.792	142.384	131.783	142.384	131.783
		281.238	140.625	142.196	131.767	142.196	131.767
		281.188	140.625	142.016	131.756	142.016	131.756
		281.138	141.667	141.841	131.745	141.841	131.745
		281.088	142.708	141.668	131.732	141.668	131.732
		281.038	137.5	141.497	131.719	141.497	131.719
		280.988	132.292	141.337	131.712	141.337	131.712
		280.938	132.292	141.187	131.711	141.187	131.711
		280.888	118.75	141.04	131.71	141.04	131.71
		280.838	129.167	140.913	131.726	140.913	131.726
		280.788	136.458	140.777	131.73	140.777	131.73
		280.738	129.167	140.635	131.724	140.635	131.724
		280.688	113.542	140.505	131.727	140.505	131.727
		280.638	102.083	140.397	131.749	140.397	131.749
		280.588	127.083	140.307	131.786	140.307	131.786
		280.538	133.333	140.188	131.792	140.188	131.792
		280.488	139.583	140.064	131.79	140.064	131.79
		280.438	126.042	139.935	131.781	139.935	131.781
		280.388	137.5	139.825	131.788	139.825	131.788
		280.338	110.417	139.704	131.781	139.704	131.781
		280.288	114.583	139.618	131.807	139.618	131.807
		280.238	139.583	139.53	131.829	139.53	131.829

## Sheet: fig4e
Figure 4e	the N1s XPS of the film	411.238	744.271	746.992	746.065	746.622	746.394	746.105
		411.188	742.188	747	746.065	746.627	746.397	746.106
		411.138	769.271	747.016	746.073	746.639	746.408	746.114
		411.088	742.708	746.977	746.025	746.597	746.363	746.067
		411.038	739.062	746.992	746.032	746.609	746.373	746.075
		410.988	751.562	747.015	746.046	746.628	746.39	746.089
		410.938	752.083	747.012	746.035	746.622	746.381	746.079
		410.888	779.688	747.009	746.023	746.615	746.372	746.067
		410.838	755.208	746.949	745.955	746.552	746.307	745.999
		410.788	772.396	746.939	745.936	746.539	746.291	745.981
		410.738	753.125	746.894	745.882	746.49	746.24	745.928
		410.688	766.146	746.889	745.867	746.481	746.229	745.913
		410.638	755.208	746.857	745.826	746.445	746.191	745.873
		410.588	704.167	746.847	745.807	746.432	746.175	745.854
		410.538	731.25	746.942	745.891	746.522	746.263	745.94
		410.488	743.229	746.981	745.921	746.558	746.296	745.97
		410.438	777.083	746.997	745.927	746.569	746.305	745.976
		410.388	776.042	746.943	745.863	746.512	746.245	745.913
		410.338	742.708	746.892	745.802	746.457	746.187	745.853
		410.288	734.375	746.909	745.808	746.469	746.196	745.86
		410.238	725.521	746.942	745.832	746.499	746.223	745.884
		410.188	745.312	746.994	745.873	746.546	746.268	745.926
		410.138	753.125	747.006	745.874	746.554	746.273	745.928
		410.088	789.062	747.002	745.859	746.545	746.262	745.914
		410.038	751.562	746.926	745.771	746.464	746.178	745.827
		409.988	756.25	746.925	745.76	746.459	746.17	745.816
		409.938	752.604	746.915	745.738	746.445	746.152	745.795
		409.888	752.604	746.913	745.724	746.438	746.142	745.782
		409.838	760.938	746.91	745.71	746.431	746.132	745.769
		409.788	754.688	746.891	745.679	746.407	746.105	745.739
		409.738	714.583	746.885	745.661	746.396	746.091	745.721
		409.688	735.938	746.961	745.724	746.466	746.158	745.785
		409.638	750.521	746.993	745.744	746.494	746.182	745.806
		409.588	729.688	746.996	745.735	746.491	746.177	745.797
		409.538	755.208	747.042	745.767	746.532	746.213	745.831
		409.488	711.979	747.035	745.748	746.52	746.199	745.812
		409.438	739.583	747.117	745.817	746.597	746.272	745.882
		409.388	746.354	747.144	745.829	746.617	746.289	745.896
		409.338	727.604	747.156	745.828	746.625	746.292	745.896
		409.288	748.438	747.207	745.865	746.67	746.334	745.934
		409.238	734.896	747.216	745.86	746.673	746.333	745.93
		409.188	742.188	747.253	745.882	746.704	746.361	745.953
		409.138	696.354	747.275	745.89	746.72	746.373	745.962
		409.088	724.479	747.39	745.99	746.829	746.478	746.064
		409.038	700	747.449	746.034	746.882	746.527	746.109
		408.988	680.208	747.558	746.128	746.985	746.626	746.203
		408.938	726.562	747.708	746.262	747.128	746.765	746.339
		408.888	733.854	747.764	746.302	747.177	746.81	746.38
		408.838	724.479	747.805	746.327	747.212	746.841	746.407
		408.788	751.042	747.866	746.372	747.266	746.89	746.452
		408.738	741.146	747.873	746.362	747.266	746.886	746.444
		408.688	732.292	747.9	746.373	747.287	746.903	746.456
		408.638	720.312	747.946	746.401	747.326	746.937	746.486
		408.588	728.125	748.017	746.454	747.389	746.995	746.541
		408.538	738.542	748.072	746.492	747.437	747.039	746.58
		408.488	718.75	748.106	746.508	747.464	747.061	746.597
		408.438	727.604	748.181	746.564	747.531	747.123	746.655
		408.388	695.312	748.239	746.603	747.581	747.168	746.696
		408.338	735.938	748.362	746.707	747.696	747.278	746.802
		408.288	732.812	748.403	746.729	747.73	747.307	746.825
		408.238	713.542	748.451	746.757	747.769	747.341	746.855
		408.188	762.5	748.539	746.825	747.849	747.415	746.925
		408.138	717.708	748.528	746.793	747.829	747.39	746.895
		408.088	736.458	748.608	746.852	747.9	747.456	746.956
		408.038	712.5	748.65	746.873	747.934	747.484	746.979
		407.988	758.854	748.742	746.943	748.017	747.561	747.051
		407.938	756.771	748.74	746.919	748.005	747.543	747.029
		407.888	733.333	748.742	746.899	747.998	747.531	747.011
		407.838	757.292	748.793	746.927	748.039	747.566	747.041
		407.788	781.25	748.795	746.905	748.032	747.552	747.022
		407.738	746.875	748.749	746.836	747.976	747.49	746.955
		407.688	742.188	748.773	746.835	747.99	747.497	746.957
		407.638	710.417	748.808	746.845	748.014	747.515	746.969
		407.588	711.458	748.907	746.919	748.103	747.597	747.045
		407.538	740.104	749.005	746.991	748.19	747.677	747.12
		407.488	732.292	749.045	747.005	748.219	747.699	747.137
		407.438	750	749.102	747.035	748.264	747.737	747.17
		407.388	734.375	749.123	747.029	748.274	747.74	747.167
		407.338	733.333	749.177	747.055	748.316	747.774	747.196
		407.288	756.771	749.233	747.083	748.36	747.811	747.227
		407.238	741.667	749.243	747.063	748.357	747.801	747.21
		407.188	747.917	749.283	747.074	748.385	747.821	747.225
		407.138	778.646	749.312	747.072	748.401	747.829	747.227
		407.088	759.375	749.279	747.008	748.355	747.774	747.166
		407.038	746.875	749.285	746.983	748.348	747.759	747.145
		406.988	728.646	749.318	746.983	748.366	747.769	747.149
		406.938	723.958	749.389	747.02	748.423	747.816	747.19
		406.888	755.729	749.469	747.067	748.489	747.874	747.241
		406.838	767.188	749.486	747.05	748.491	747.866	747.228
		406.788	768.229	749.481	747.009	748.47	747.836	747.192
		406.738	773.438	749.474	746.966	748.447	747.804	747.153
		406.688	780.729	749.457	746.912	748.415	747.762	747.104
		406.638	766.146	749.426	746.843	748.367	747.704	747.04
		406.588	748.958	749.426	746.804	748.35	747.677	747.006
		406.538	764.062	749.461	746.799	748.368	747.684	747.008
		406.488	755.729	749.466	746.764	748.355	747.661	746.978
		406.438	772.917	749.49	746.746	748.361	747.655	746.966
		406.388	722.917	749.479	746.693	748.331	747.615	746.919
		406.338	770.833	749.571	746.741	748.404	747.676	746.974
		406.288	735.417	749.567	746.692	748.38	747.64	746.931
		406.238	742.188	749.636	746.715	748.428	747.677	746.961
		406.188	733.854	749.692	746.724	748.463	747.7	746.978
		406.138	727.083	749.767	746.75	748.516	747.74	747.012
		406.088	756.25	749.856	746.79	748.583	747.794	747.06
		406.038	731.771	749.888	746.771	748.592	747.79	747.049
		405.988	739.062	749.971	746.802	748.651	747.835	747.088
		405.938	770.833	750.04	746.817	748.696	747.866	747.113
		405.888	773.438	750.047	746.769	748.677	747.833	747.074
		405.838	740.625	750.049	746.714	748.653	747.795	747.03
		405.788	747.917	750.12	746.727	748.697	747.824	747.053
		405.738	734.896	750.178	746.724	748.726	747.838	747.062
		405.688	761.458	750.263	746.748	748.783	747.879	747.097
		405.638	719.792	750.297	746.718	748.787	747.867	747.08
		405.588	743.75	750.417	746.773	748.876	747.94	747.148
		405.538	733.333	750.491	746.779	748.918	747.964	747.168
		405.488	701.042	750.588	746.807	748.981	748.01	747.21
		405.438	702.083	750.753	746.9	749.111	748.123	747.318
		405.388	719.271	750.918	746.991	749.241	748.234	747.425
		405.338	776.562	751.051	747.047	749.336	748.31	747.499
		405.288	715.625	751.07	746.987	749.316	748.271	747.457
		405.238	733.854	751.215	747.051	749.421	748.356	747.54
		405.188	716.146	751.327	747.078	749.49	748.405	747.587
		405.138	706.25	751.477	747.141	749.597	748.49	747.672
		405.088	734.375	751.651	747.224	749.724	748.596	747.778
		405.038	747.917	751.771	747.25	749.796	748.646	747.829
		404.988	726.042	751.867	747.249	749.842	748.668	747.854
		404.938	744.792	752.012	747.292	749.933	748.736	747.926
		404.888	731.25	752.123	747.297	749.988	748.767	747.962
		404.838	728.125	752.266	747.329	750.072	748.825	748.027
		404.788	718.75	752.42	747.368	750.163	748.891	748.102
		404.738	741.667	752.599	747.427	750.276	748.977	748.2
		404.688	744.792	752.738	747.438	750.343	749.017	748.255
		404.638	763.542	752.878	747.444	750.406	749.051	748.308
		404.588	768.229	752.988	747.411	750.432	749.048	748.33
		404.538	760.938	753.1	747.369	750.45	749.036	748.351
		404.488	752.604	753.239	747.341	750.485	749.04	748.396
		404.438	784.375	753.412	747.33	750.539	749.062	748.471
		404.388	748.958	753.54	747.255	750.53	749.02	748.5
		404.338	722.396	753.765	747.252	750.595	749.051	748.622
		404.288	755.208	754.077	747.302	750.716	749.137	748.828
		404.238	723.438	754.364	747.286	750.773	749.157	749.006
		404.188	735.938	754.768	747.335	750.897	749.243	749.298
		404.138	723.958	755.212	747.358	750.998	749.304	749.625
		404.088	721.875	755.762	747.405	751.125	749.392	750.055
		404.038	805.208	756.417	747.457	751.26	749.485	750.586
		403.988	757.812	757.023	747.34	751.228	749.409	751.065
		403.938	754.167	757.871	747.318	751.295	749.432	751.781
		403.888	748.438	758.896	747.305	751.373	749.463	752.669
		403.838	752.604	760.129	747.302	751.465	749.507	753.761
		403.788	761.458	761.577	747.291	751.552	749.544	755.063
		403.738	747.917	763.252	747.263	751.625	749.564	756.588
		403.688	776.562	765.223	747.261	751.729	749.614	758.403
		403.638	792.708	767.417	747.202	751.778	749.607	760.435
		403.588	780.208	769.866	747.109	751.798	749.57	762.717
		403.538	776.562	772.629	747.042	751.848	749.559	765.307
		403.488	758.333	775.67	746.982	751.909	749.557	768.168
		403.438	812.5	778.995	746.959	752.012	749.595	771.306
		403.388	775	782.409	746.826	752.009	749.524	774.527
		403.338	791.667	786.045	746.768	752.088	749.532	777.962
		403.288	811.979	789.722	746.677	752.138	749.507	781.431
		403.238	769.271	793.342	746.544	752.153	749.444	784.834
		403.188	776.562	796.938	746.498	752.26	749.471	788.204
		403.138	799.479	800.294	746.437	752.359	749.484	791.325
		403.088	835.938	803.263	746.329	752.418	749.454	794.048
		403.038	798.958	805.7	746.147	752.411	749.353	796.23
		402.988	795.833	807.643	746.04	752.486	749.33	797.906
		402.938	804.167	808.933	745.938	752.577	749.316	798.916
		402.888	809.375	809.484	745.82	752.661	749.288	799.175
		402.838	807.292	809.285	745.691	752.745	749.254	798.668
		402.788	812.5	808.372	745.565	752.845	749.227	797.432
		402.738	820.312	806.794	745.429	752.947	749.193	795.513
		402.688	784.375	804.639	745.277	753.049	749.148	792.996
		402.638	780.729	802.111	745.198	753.241	749.18	790.085
		402.588	789.062	799.265	745.125	753.461	749.224	786.831
		402.538	816.667	796.196	745.036	753.686	749.256	783.326
		402.488	798.958	792.982	744.89	753.881	749.237	779.644
		402.438	824.479	789.817	744.78	754.144	749.26	775.974
		402.388	796.875	786.709	744.618	754.389	749.237	772.32
		402.338	797.396	783.844	744.512	754.733	749.276	768.859
		402.288	778.125	781.227	744.405	755.125	749.32	765.591
		402.238	775.521	778.953	744.336	755.613	749.411	762.601
		402.188	787.5	777.025	744.273	756.175	749.515	759.88
		402.138	794.271	775.442	744.185	756.791	749.603	757.418
		402.088	768.75	774.229	744.083	757.486	749.685	755.224
		402.038	768.229	773.463	744.033	758.341	749.829	753.358
		401.988	752.604	773.096	743.984	759.324	749.984	751.755
		401.938	757.812	773.16	743.966	760.485	750.182	750.425
		401.888	751.042	773.613	743.938	761.806	750.38	749.303
		401.838	747.917	774.479	743.923	763.336	750.604	748.386
		401.788	792.188	775.758	743.915	765.099	750.849	747.641
		401.738	757.812	777.359	743.817	767.029	751.017	746.947
		401.688	772.396	779.456	743.789	769.324	751.271	746.439
		401.638	749.479	781.968	743.731	771.919	751.512	745.998
		401.588	773.958	784.997	743.719	774.936	751.817	745.682
		401.538	772.396	788.479	743.658	778.323	752.092	745.378
		401.488	777.083	792.498	743.599	782.179	752.391	745.125
		401.438	800	797.087	743.531	786.543	752.704	744.902
		401.388	776.042	802.25	743.416	791.427	752.995	744.661
		401.338	826.042	808.131	743.35	796.978	753.362	744.491
		401.288	818.229	814.635	743.182	803.104	753.658	744.236
		401.238	808.333	821.922	743.029	809.965	754.004	744.011
		401.188	835.417	830.056	742.896	817.625	754.407	743.816
		401.138	844.792	839	742.708	826.045	754.799	743.573
		401.088	854.167	848.845	742.501	835.307	755.222	743.317
		401.038	855.208	859.638	742.274	845.454	755.685	743.047
		400.988	882.292	871.425	742.044	856.517	756.218	742.778
		400.938	891.667	884.202	741.759	868.478	756.784	742.457
		400.888	905.208	898.019	741.454	881.366	757.442	742.119
		400.838	911.979	912.904	741.121	895.176	758.215	741.755
		400.788	946.875	928.904	740.774	909.915	759.157	741.38
		400.738	931.25	945.967	740.355	925.475	760.267	740.934
		400.688	968.229	964.243	739.967	941.932	761.723	740.521
		400.638	1015.1	983.636	739.503	959.093	763.515	740.034
		400.588	972.917	1004.18	738.942	976.866	765.749	739.452
		400.538	1045.83	1026.14	738.467	995.346	768.769	738.956
		400.488	1081.77	1049.32	737.842	1014.16	772.537	738.311
		400.438	1058.33	1073.95	737.142	1033.26	777.38	737.594
		400.388	1092.71	1100.25	736.489	1052.6	783.706	736.924
		400.338	1126.04	1128.3	735.765	1071.9	791.745	736.183
		400.288	1165.62	1158.32	734.972	1090.99	801.898	735.375
		400.238	1190.62	1190.48	734.096	1109.62	814.573	734.484
		400.188	1208.33	1225.13	733.168	1127.64	830.283	733.543
		400.138	1247.92	1262.46	732.202	1144.8	849.499	732.563
		400.088	1268.75	1302.7	731.153	1160.85	872.653	731.503
		400.038	1383.33	1346.09	730.06	1175.58	900.229	730.398
		399.988	1413.54	1392.49	728.732	1188.55	932.35	729.058
		399.938	1455.21	1442.16	727.34	1199.71	969.465	727.655
		399.888	1497.4	1494.85	725.86	1208.82	1011.58	726.165
		399.838	1514.58	1550.29	724.291	1215.67	1058.61	724.587
		399.788	1599.48	1608.07	722.685	1220.17	1110.29	722.971
		399.738	1673.44	1667.24	720.902	1222.05	1165.82	721.18
		399.688	1731.25	1726.97	718.965	1221.25	1224.42	719.235
		399.638	1788.54	1786.02	716.907	1217.78	1284.88	717.169
		399.588	1814.06	1843.02	714.728	1211.68	1345.81	714.982
		399.538	1922.92	1896.47	712.493	1203.09	1405.63	712.74
		399.488	1910.94	1944.33	710.033	1191.97	1462.15	710.272
		399.438	2027.08	1984.96	707.591	1178.72	1513.6	707.823
		399.388	2021.88	2016.08	704.908	1163.29	1557.47	705.134
		399.338	2080.73	2036.04	702.231	1146.15	1591.91	702.451
		399.288	2015.1	2043.06	699.428	1127.37	1614.9	699.642
		399.238	2073.96	2036.19	696.753	1107.48	1625.25	696.961
		399.188	1986.98	2014.64	693.953	1086.44	1621.95	694.156
		399.138	1948.44	1979	691.324	1064.81	1605.32	691.522
		399.088	1933.33	1930.21	688.768	1042.7	1576.09	688.961
		399.038	1840.62	1869.87	686.238	1020.26	1535.66	686.425
		398.988	1795.31	1800.32	683.891	997.886	1486.14	684.074
		398.938	1726.04	1723.72	681.631	975.634	1429.54	681.809
		398.888	1656.77	1642.56	679.508	953.75	1368.14	679.682
		398.838	1546.88	1559.02	677.521	932.374	1304	677.691
		398.788	1466.67	1475.19	675.753	911.71	1239.07	675.919
		398.738	1424.48	1392.9	674.145	891.839	1175.04	674.307
		398.688	1325	1313.48	672.62	872.758	1113.18	672.778
		398.638	1243.23	1238.37	671.293	854.685	1054.82	671.448
		398.588	1186.46	1168.38	670.131	837.636	1000.73	670.282
		398.538	1127.6	1104.08	669.081	821.598	951.41	669.228
		398.488	1014.58	1045.87	668.149	806.622	907.256	668.293
		398.438	972.917	993.936	667.444	792.818	868.421	667.585
		398.388	933.333	948.088	666.823	780.059	834.714	666.961
		398.338	918.229	908.038	666.281	768.323	805.862	666.416
		398.288	858.854	873.34	665.769	757.533	781.443	665.901
		398.238	867.188	843.664	665.376	747.764	761.147	665.506
		398.188	825	818.333	664.966	738.83	744.343	665.093
		398.138	754.688	796.958	664.641	730.801	730.675	664.765
		398.088	779.688	779.072	664.458	723.682	719.726	664.579
		398.038	784.375	763.991	664.223	717.227	710.868	664.342
		397.988	760.417	751.333	663.979	711.433	703.763	664.096
		397.938	761.458	740.748	663.783	706.299	698.118	663.897
		397.888	715.625	731.855	663.585	701.727	693.601	663.697
		397.838	723.438	724.45	663.479	697.76	690.059	663.589
		397.788	739.583	718.172	663.357	694.235	687.186	663.465
		397.738	712.5	712.807	663.202	691.093	684.81	663.308
		397.688	688.021	708.268	663.102	688.375	682.891	663.205
		397.638	717.188	704.418	663.051	686.036	681.331	663.153
		397.588	684.896	701.033	662.941	683.926	679.948	663.041
		397.538	692.708	698.146	662.896	682.136	678.809	662.994
		397.488	686.979	695.608	662.836	680.552	677.795	662.932
		397.438	731.771	693.382	662.787	679.173	676.901	662.881
		397.388	710.417	691.322	662.646	677.871	676.005	662.739
		397.338	702.604	689.52	662.549	676.756	675.222	662.64
		397.288	681.771	687.917	662.468	675.782	674.514	662.557
		397.238	690.104	686.514	662.428	674.956	673.898	662.516
		397.188	691.146	685.227	662.372	674.205	673.309	662.459
		397.138	688.021	684.055	662.314	673.529	672.755	662.399
		397.088	682.292	682.99	662.261	672.927	672.241	662.345
		397.038	670.833	682.022	662.221	672.392	671.769	662.303
		396.988	691.667	681.154	662.203	671.929	671.348	662.284
		396.938	723.438	680.31	662.143	671.465	670.909	662.223
		396.888	684.375	679.46	662.019	670.972	670.428	662.097
		396.838	680.729	678.74	661.973	670.589	670.048	662.05
		396.788	672.917	678.073	661.935	670.239	669.694	662.011
		396.738	657.292	677.462	661.913	669.927	669.374	661.987
		396.688	677.083	676.919	661.922	669.666	669.102	661.995
		396.638	685.417	676.369	661.891	669.383	668.806	661.963
		396.588	688.021	675.832	661.844	669.098	668.506	661.914
		396.538	686.979	675.316	661.79	668.821	668.215	661.86
		396.488	702.604	674.826	661.739	668.558	667.938	661.808
		396.438	664.583	674.327	661.656	668.274	667.641	661.724
		396.388	703.125	673.925	661.65	668.077	667.432	661.717
		396.338	676.562	673.465	661.566	667.811	667.154	661.631
		396.288	677.083	673.075	661.535	667.606	666.94	661.6
		396.238	675.521	672.702	661.504	667.408	666.733	661.567
		396.188	693.75	672.346	661.475	667.221	666.538	661.538
		396.138	625	671.968	661.409	667.002	666.314	661.471
		396.088	670.312	671.743	661.484	666.93	666.236	661.544
		396.038	676.042	671.438	661.466	666.771	666.073	661.526
		395.988	698.438	671.134	661.436	666.606	665.905	661.495
		395.938	679.688	670.796	661.361	666.4	665.698	661.419
		395.888	648.958	670.506	661.323	666.237	665.534	661.381
		395.838	663.542	670.288	661.349	666.142	665.438	661.405
		395.788	682.292	670.051	661.344	666.021	665.318	661.4
		395.738	707.812	669.784	661.302	665.866	665.164	661.357
		395.688	665.625	669.473	661.207	665.663	664.963	661.261
		395.638	673.438	669.257	661.198	665.549	664.852	661.252
		395.588	695.312	669.032	661.173	665.424	664.729	661.226
		395.538	683.854	668.77	661.104	665.257	664.565	661.156
		395.488	672.396	668.538	661.058	665.116	664.428	661.109
		395.438	686.458	668.336	661.034	665.002	664.318	661.085
		395.388	693.75	668.112	660.983	664.862	664.183	661.033
		395.338	694.271	667.879	660.916	664.71	664.035	660.966
		395.288	660.417	667.65	660.848	664.56	663.89	660.897
		395.238	688.021	667.496	660.849	664.481	663.816	660.897
		395.188	683.333	667.291	660.794	664.348	663.689	660.841
		395.138	652.083	667.1	660.748	664.227	663.573	660.795
		395.088	653.125	666.977	660.766	664.173	663.524	660.812
		395.038	670.312	666.857	660.781	664.118	663.475	660.827
		394.988	693.75	666.706	660.762	664.03	663.393	660.807
		394.938	688.021	666.512	660.695	663.897	663.266	660.739
		394.888	681.25	666.333	660.639	663.777	663.152	660.683
		394.838	681.771	666.172	660.597	663.673	663.054	660.641
		394.788	678.125	666.014	660.554	663.569	662.956	660.597
		394.738	693.229	665.866	660.519	663.475	662.868	660.561
		394.688	670.312	665.691	660.452	663.351	662.75	660.494
		394.638	668.75	665.566	660.432	663.275	662.681	660.473
		394.588	680.729	665.447	660.415	663.205	662.616	660.456
		394.538	663.021	665.306	660.374	663.111	662.529	660.414
		394.488	676.562	665.205	660.369	663.055	662.479	660.408
		394.438	679.167	665.078	660.336	662.972	662.402	660.375
		394.388	659.896	664.949	660.297	662.886	662.322	660.336
		394.338	695.833	664.861	660.298	662.839	662.282	660.337
		394.288	680.208	664.704	660.226	662.722	662.17	660.264
		394.238	645.312	664.58	660.185	662.636	662.091	660.223

## Sheet: fig4f
Figure 4f	the N2 adsorption and desorption cruves of the CTF film
		pore size distribution				n2 adsorption and desorption
		0.86187	0			6.57761e-05	5.92529	0.99263	339.365
		0.89049	0			0.000186905	8.19593	0.98183	272.381
		0.94772	0			0.000306864	9.15904	0.97128	211.904
		0.97634	0			0.00145	12.6617	0.9433	137.011
		1.00495	12.4999			0.00287	14.7387	0.91127	102.082
		1.03357	114.544			0.0044	16.2619	0.8832	85.7458
		1.06218	186.409			0.00582	17.4525	0.8569	77.0053
		1.11942	275.356			0.00751	18.4224	0.83167	70.4836
		1.14803	283.395			0.00907	19.2478	0.80633	65.7317
		1.20526	186.931			0.01072	20.0053	0.78118	61.93
		1.23388	68.0923			0.02959	24.6197	0.75023	58.2898
		1.29111	0			0.05973	27.206	0.70023	54.5649
		1.31973	0			0.08004	28.3965	0.65019	51.8835
		1.37696	0			0.10004	29.3139	0.60001	50.2216
		1.43419	0			0.12007	30.1659	0.53036	48.7366
		1.46281	0			0.14006	30.9482	0.48049	47.1029
		1.52004	0			0.16007	31.6499	0.4499	45.6582
		1.57727	0			0.17997	32.3762	0.39983	44.4357
		1.6345	0			0.19998	32.9671	0.33043	43.0319
		1.69174	0			0.24982	33.9336	0.28031	41.7235
		1.74897	0			0.29969	34.8525	0.24993	40.5421
		1.8062	0			0.34967	35.3426	0.19988	38.9747
		1.86343	0			0.41924	36.0262	0.13998	36.9593
		1.94928	0			0.46914	36.9805	0.11	35.3108
		2.00651	0			0.49967	37.584	0.09492	34.2044
		2.09236	0			0.54959	38.8829	0.07994	33.0552
		2.14959	0			0.59967	40.1539	0.02019	26.996
		2.23544	0			0.64959	41.929
		2.32129	0			0.69961	44.7185
		2.37852	0			0.74962	48.6138
		2.46437	0			0.79963	54.2973
		2.55022	0			0.81986	57.4667
		2.66468	0			0.84972	63.8597
		2.75053	0			0.87466	70.7077
		2.83638	0			0.8993	80.6521
		2.95084	0			0.92394	96.255
		3.03669	0			0.94787	123.133
		3.15115	0			0.9702	173.95
		3.26562	0			0.97852	208.892
		3.38008	0			0.98669	267.786
		3.49454	0			0.99263	339.365
		3.60901	0
		3.75209	0
		3.86655	0
		4.00963	0
		4.15271	0
		4.29579	0
		4.43887	0
		4.61057	0
		4.75365	0
		4.92534	0
		5.09704	0
		5.29735	0
		5.46905	0
		5.66936	0
		5.86967	0
		6.06998	0
		6.2703	0
		6.49922	0
		6.72815	0
		6.95708	0
		7.21462	21.6665
		7.47217	44.6121
		7.72971	54.4273
		7.98726	52.1023
		8.27342	52.4924
		8.55958	62.9728
		8.87435	82.4206
		9.18913	86.3662
		9.5039	71.2132
		9.81868	56.1945
		10.1907	58.9759
		10.5341	60.2913
		10.9061	66.3033
		11.2781	85.082
		11.6787	88.8155
		12.0793	81.1556
		12.5086	79.5279
		12.9378	80.2606
		13.3957	85.2161
		13.8821	115.418
		14.3686	122.226
		14.8551	95.6572
		15.3988	94.1482
		15.9139	100.742
		16.4862	127.905
		17.0585	123.059
		17.6595	87.2674
		18.289	124.479
		18.9186	147.856
		19.5767	111.568
		20.2635	103.286
		20.9789	103.101
		21.7229	145.967
		22.467	167.188
		23.2682	208.292
		24.0694	240.576
		24.9279	332.496

## Sheet: Fig6a
Figure 6a	the uv-vis spectrum of ctf-film	wavelenth nm	intensity
		200	0.98007
		201	0.9701
		202	0.97342
		203	0.98339
		204	0.9701
		205	0.96678
		206	0.9701
		207	1
		208	0.98339
		209	0.95349
		210	0.98339
		211	0.97674
		212	0.9701
		213	0.95017
		214	0.95017
		215	0.96678
		216	0.95017
		217	0.95681
		218	0.96013
		219	0.9402
		220	0.93688
		221	0.9402
		222	0.9402
		223	0.93023
		224	0.9402
		225	0.9402
		226	0.93355
		227	0.92691
		228	0.92691
		229	0.92691
		230	0.93355
		231	0.92691
		232	0.93355
		233	0.93355
		234	0.93355
		235	0.93023
		236	0.93023
		237	0.93355
		238	0.93688
		239	0.9402
		240	0.9402
		241	0.94352
		242	0.95017
		243	0.9402
		244	0.94352
		245	0.93688
		246	0.94352
		247	0.94684
		248	0.95017
		249	0.94684
		250	0.95017
		251	0.94684
		252	0.95681
		253	0.95349
		254	0.95681
		255	0.95349
		256	0.95681
		257	0.95681
		258	0.95681
		259	0.95017
		260	0.95017
		261	0.95349
		262	0.95017
		263	0.94684
		264	0.96013
		265	0.95349
		266	0.95681
		267	0.96013
		268	0.96346
		269	0.96678
		270	0.96678
		271	0.96013
		272	0.95681
		273	0.96013
		274	0.95681
		275	0.95017
		276	0.96013
		277	0.95681
		278	0.95681
		279	0.95349
		280	0.96013
		281	0.95681
		282	0.95681
		283	0.95017
		284	0.9402
		285	0.95349
		286	0.95017
		287	0.95349
		288	0.95681
		289	0.94352
		290	0.94684
		291	0.95017
		292	0.94684
		293	0.95017
		294	0.95349
		295	0.95017
		296	0.94684
		297	0.94684
		298	0.94684
		299	0.94352
		300	0.95349
		301	0.95349
		302	0.9402
		303	0.95017
		304	0.94352
		305	0.94352
		306	0.93355
		307	0.9402
		308	0.9402
		309	0.9402
		310	0.93355
		311	0.9402
		312	0.93355
		313	0.93355
		314	0.93023
		315	0.9402
		316	0.93023
		317	0.93688
		318	0.93688
		319	0.93023
		320	0.93355
		321	0.93023
		322	0.93355
		323	0.93688
		324	0.90365
		325	0.90033
		326	0.90365
		327	0.89701
		328	0.90698
		329	0.89701
		330	0.89701
		331	0.90365
		332	0.90033
		333	0.90033
		334	0.89701
		335	0.90365
		336	0.90365
		337	0.90033
		338	0.90033
		339	0.90365
		340	0.90033
		341	0.90033
		342	0.89369
		343	0.89701
		344	0.90365
		345	0.89701
		346	0.90033
		347	0.90033
		348	0.90033
		349	0.90033
		350	0.90698
		351	0.90698
		352	0.89701
		353	0.89369
		354	0.90365
		355	0.89701
		356	0.89037
		357	0.89369
		358	0.89701
		359	0.8804
		360	0.8804
		361	0.87043
		362	0.86379
		363	0.85382
		364	0.84385
		365	0.83721
		366	0.8206
		367	0.81395
		368	0.79734
		369	0.7907
		370	0.78073
		371	0.76744
		372	0.75748
		373	0.81395
		374	0.79734
		375	0.78738
		376	0.76744
		377	0.75415
		378	0.74419
		379	0.73422
		380	0.72093
		381	0.70432
		382	0.69435
		383	0.68439
		384	0.67442
		385	0.66445
		386	0.65116
		387	0.6412
		388	0.63123
		389	0.62126
		390	0.60797
		391	0.59801
		392	0.59136
		393	0.5814
		394	0.56811
		395	0.56478
		396	0.55482
		397	0.54153
		398	0.52824
		399	0.51827
		400	0.51495
		401	0.50498
		402	0.49834
		403	0.48837
		404	0.48173
		405	0.46512
		406	0.46179
		407	0.4485
		408	0.44518
		409	0.43522
		410	0.42857
		411	0.4186
		412	0.40864
		413	0.40199
		414	0.39203
		415	0.38538
		416	0.37874
		417	0.3289
		418	0.31894
		419	0.31229
		420	0.30233
		421	0.30233
		422	0.29236
		423	0.28571
		424	0.27907
		425	0.2691
		426	0.26578
		427	0.25914
		428	0.25249
		429	0.24917
		430	0.24252
		431	0.23588
		432	0.22924
		433	0.22924
		434	0.21927
		435	0.21595
		436	0.21262
		437	0.20598
		438	0.20266
		439	0.19601
		440	0.19269
		441	0.18937
		442	0.18272
		443	0.1794
		444	0.17608
		445	0.17276
		446	0.17276
		447	0.16611
		448	0.16279
		449	0.15615
		450	0.15615
		451	0.1495
		452	0.14618
		453	0.14618
		454	0.13953
		455	0.13953
		456	0.13621
		457	0.13289
		458	0.12957
		459	0.12957
		460	0.12625
		461	0.12292
		462	0.1196
		463	0.1196
		464	0.11296
		465	0.10963
		466	0.10963
		467	0.10631
		468	0.10299
		469	0.10299
		470	0.10299
		471	0.09967
		472	0.09635
		473	0.09302
		474	0.09635
		475	0.09302
		476	0.0897
		477	0.0897
		478	0.08638
		479	0.08638
		480	0.08306
		481	0.08306
		482	0.07973
		483	0.07973
		484	0.07641
		485	0.07973
		486	0.07641
		487	0.07309
		488	0.07309
		489	0.06977
		490	0.07309
		491	0.06645
		492	0.06977
		493	0.06645
		494	0.06645
		495	0.06312
		496	0.06312
		497	0.06312
		498	0.0598
		499	0.0598
		500	0.0598
		501	0.0598
		502	0.05648
		503	0.05316
		504	0.05648
		505	0.05316
		506	0.05316
		507	0.05316
		508	0.04983
		509	0.04983
		510	0.04983
		511	0.04983
		512	0.04983
		513	0.04651
		514	0.04651
		515	0.04651
		516	0.04651
		517	0.04319
		518	0.04319
		519	0.04319
		520	0.04319
		521	0.04319
		522	0.04319
		523	0.04319
		524	0.04319
		525	0.03987
		526	0.03987
		527	0.03987
		528	0.03987
		529	0.03654
		530	0.03987
		531	0.03322
		532	0.03987
		533	0.03654
		534	0.03322
		535	0.03654
		536	0.03654
		537	0.03322
		538	0.03654
		539	0.03322
		540	0.03322
		541	0.03322
		542	0.03322
		543	0.0299
		544	0.03322
		545	0.0299
		546	0.03322
		547	0.0299
		548	0.0299
		549	0.0299
		550	0.0299
		551	0.0299
		552	0.0299
		553	0.0299
		554	0.0299
		555	0.0299
		556	0.0299
		557	0.0299
		558	0.02658
		559	0.02658
		560	0.0299
		561	0.02658
		562	0.02658
		563	0.02658
		564	0.02658
		565	0.02326
		566	0.02326
		567	0.02658
		568	0.02658
		569	0.02326
		570	0.02658
		571	0.02658
		572	0.02326
		573	0.02658
		574	0.02326
		575	0.02326
		576	0.02326
		577	0.02326
		578	0.02326
		579	0.01993
		580	0.02326
		581	0.02326
		582	0.01993
		583	0.02326
		584	0.02326
		585	0.02326
		586	0.02326
		587	0.02326
		588	0.02326
		589	0.01993
		590	0.02326
		591	0.02326
		592	0.02326
		593	0.02326
		594	0.01993
		595	0.01993
		596	0.02326
		597	0.01993
		598	0.01993
		599	0.01993
		600	0.01993
		601	0.01993
		602	0.01993
		603	0.01993
		604	0.01993
		605	0.01993
		606	0.01993
		607	0.01993
		608	0.01993
		609	0.01993
		610	0.01993
		611	0.01993
		612	0.01661
		613	0.01993
		614	0.01993
		615	0.01661
		616	0.01993
		617	0.01993
		618	0.01993
		619	0.01993
		620	0.01993
		621	0.01993
		622	0.01993
		623	0.01993
		624	0.01993
		625	0.01661
		626	0.01661
		627	0.01993
		628	0.01993
		629	0.01661
		630	0.01993
		631	0.01993
		632	0.01661
		633	0.01661
		634	0.01993
		635	0.01993
		636	0.01993
		637	0.01661
		638	0.01661
		639	0.01661
		640	0.01993
		641	0.01661
		642	0.01661
		643	0.01661
		644	0.01993
		645	0.01993
		646	0.01661
		647	0.01993
		648	0.01993
		649	0.01661
		650	0.01661
		651	0.01661
		652	0.01993
		653	0.01993
		654	0.01661
		655	0.01661
		656	0.01661
		657	0.01661
		658	0.01661
		659	0.01661
		660	0.01661
		661	0.01661
		662	0.01993
		663	0.01661
		664	0.02326
		665	0.01661
		666	0.01661
		667	0.01661
		668	0.01661
		669	0.01661
		670	0.01661
		671	0.01661
		672	0.01661
		673	0.01993
		674	0.01661
		675	0.01661
		676	0.01329
		677	0.01661
		678	0.01661
		679	0.01993
		680	0.01661
		681	0.01661
		682	0.01661
		683	0.01661
		684	0.01661
		685	0.01993
		686	0.01993
		687	0.01661
		688	0.01661
		689	0.01661
		690	0.01661
		691	0.01661
		692	0.01993
		693	0.01661
		694	0.01993
		695	0.01329
		696	0.01661
		697	0.01661
		698	0.01661
		699	0.01661
		700	0.01661
		701	0.01661
		702	0.01329
		703	0.01661
		704	0.01329
		705	0.01329
		706	0.01993
		707	0.01661
		708	0.01329
		709	0.01993
		710	0.01329
		711	0.01329
		712	0.01329
		713	0.01329
		714	0.01661
		715	0.01329
		716	0.01661
		717	0.01661
		718	0.01661
		719	0.01661
		720	0.01329
		721	0.01661
		722	0.01993
		723	0.01329
		724	0.01329
		725	0.01329
		726	0.01329
		727	0.01329
		728	0.01661
		729	0.01661
		730	0.01661
		731	0.01329
		732	0.01661
		733	0.01329
		734	0.01329
		735	0.01329
		736	0.01329
		737	0.01329
		738	0.01993
		739	0.01329
		740	0.01661
		741	0.01329
		742	0.00997
		743	0.00997
		744	0.01661
		745	0.01993
		746	0.01661
		747	0.01661
		748	0.00997
		749	0.00997
		750	0.01661
		751	0.02326
		752	0.02326
		753	0.01329
		754	0.00997
		755	0.01661
		756	0.01661
		757	0.01329
		758	0.00997
		759	0.01661
		760	0.01329
		761	0.01329
		762	0.01329
		763	0.01993
		764	0.01329
		765	0.01661
		766	0.01661
		767	0.01661
		768	0.01329
		769	0.00664
		770	0.00997
		771	0.00997
		772	0.01993
		773	0.01329
		774	0.01993
		775	0.00997
		776	0.00997
		777	0.01329
		778	0.00664
		779	0.01329
		780	0.01329
		781	0.00997
		782	0.01661
		783	0.01661
		784	0.00664
		785	0.01661
		786	0.00997
		787	0.00997
		788	0.01329
		789	0.01993
		790	0.01661
		791	0.00997
		792	0.01329
		793	0.01661
		794	0
		795	0.01661
		796	0.01661
		797	0.00997
		798	0.00664
		799	0.00997
		800	0.00332

[truncated: 13 more sheets: fig6b, fig6c, fig7a, fig7b, fig7c, SI figS2, SI figS3, SI figS8, SI figS9, SI figS17, SI fig S18, SI fig S19, SI fig S20]
